# Supplementary material for: RNA-mediated control of cell shape modulates antibiotic resistance in Vibrio cholerae
Source: Nat Commun. 2020 Nov 27;11:6067. doi: 10.1038/s41467-020-19890-8 (PMC7695739; doi:10.1038/s41467-020-19890-8)
Supplement: Supplementary file 3 — Source Data [file 41467_2020_19890_MOESM3_ESM.zip]

Archive with 14 entries (10 files):
- source data/Source data Fig 2e/
- source data/Source data Fig 2e/hapR rbmA-20200925T142719Z-001.zip
- source data/Source data Fig 2e/Source data biofilms hapR.zip
- source data/Source data Fig 2f/
- source data/Source data Fig 2f/WT, dvadR, WT+pvadR-20200924T151859Z-001.zip
- source data/Source data Fig 6/
- source data/Source data Fig 6/Excel output of analysis for vadR reporter and cell curvature/
- source data/Source data Fig 6/Excel output of analysis for vadR reporter and cell curvature/Pos14-kdv930_LB_ch3_frame000001.csv
- source data/Source data Fig 6/Excel output of analysis for vadR reporter and cell curvature/Pos14-kdv930_LB_ch3_frame000001_global.csv
- source data/Source data Fig 6/Excel output of analysis for vadR reporter and cell curvature/Pos1-kdv930_LB_ch3_frame000001.csv
- source data/Source data Fig 6/Excel output of analysis for vadR reporter and cell curvature/Pos1-kdv930_LB_ch3_frame000001_global.csv
- source data/Source data Fig 6/Excel output of analysis for vadR reporter and cell curvature/Pos4-kdv930_LB_ch3_frame000001.csv
- source data/Source data Fig 6/Excel output of analysis for vadR reporter and cell curvature/Pos4-kdv930_LB_ch3_frame000001_global.csv
- source data/Source data.xlsx
