# Supplementary material for: RNA-mediated control of cell shape modulates antibiotic resistance in Vibrio cholerae
Source: Nat Commun. 2020 Nov 27;11:6067. doi: 10.1038/s41467-020-19890-8 (PMC7695739; doi:10.1038/s41467-020-19890-8)
Supplement: Supplementary file 3 — Source Data [file 41467_2020_19890_MOESM3_ESM.zip › source data/Source data Fig 6/Excel output of analysis for vadR reporter and cell curvature/Pos14-kdv930_LB_ch3_frame000001.csv]

BoundingBox_1	BoundingBox_2	BoundingBox_3	BoundingBox_4	BoundingBox_5	BoundingBox_6	Centroid_x	Centroid_y	Centroid_z	Distance_ToBiofilmCenterAtSubstrate	Distance_ToBiofilmCenterOfMass	Distance_ToSurfaceSideOnly_openSide2_resolution20	Distance_ToSurface_resolution20	Intensity_Mean_ch3	Intensity_Mean_ch3_noBackground	Intensity_Mean_ch4	Intensity_Mean_ch4_noBackground	Intensity_Ratio_Mean_ch4_ch3	Intensity_Ratio_Mean_ch4_ch3_noBackground	Shape_Convexity	Shape_Volume	Track_Grandparent	Track_GrowthRate	Track_ID	Track_Parent	Track_Velocity	Track_VolumeLossDispersingCells
Bounding box_1 (vox)	Bounding box_2 (vox)	Bounding box_3 (vox)	Bounding box_4 (vox)	Bounding box_5 (vox)	Bounding box_6 (vox)	Centroid_x (um)	Centroid_y (um)	Centroid_z (um)	d_{center} (\mum)	d_{CM} (\mum)	d_{surface} (resolution=20vox) (openSide=2) (\mum)	d_{surface} (resolution=20vox) (\mum)	\langleI_{ch3}\rangle (a.u.)	\langleI_{ch3}\rangle (a.u.)	\langleI_{ch4}\rangle (a.u.)	\langleI_{ch4}\rangle (a.u.)	\langleI_{ch4}/I_{ch3}\rangle (a.u.)	\langleI_{ch4}/I_{ch3}\rangle (a.u.)	Convexity	V (\mum^3)	Grandparent ID	Growth rate (\mum^3min^{-1})	Track ID	Parent ID	v (\mums^{-1})	Track VolumeLossDispersingCells (a.u.)
428.5	423.5	18.5	26	40	25	27.9075	28.0771	1.845	2.0927	2.0924	0.76103	0.76103	1488.146	1481.146	544.8497	533.8497	0.36613	0.36043	0.88717	2.1669	0	0	1	0	0	0
488.5	450.5	18.5	31	36	26	31.9114	29.5365	1.8093	2.6371	2.6376	0.38959	0.38959	1687.0777	1680.0777	577.1757	566.1757	0.34212	0.33699	0.8734	2.0927	0	0	2	0	0	0
426.5	459.5	18.5	25	42	24	27.7217	30.3749	1.9085	1.7152	1.7131	0.61275	0.61275	1545.3423	1538.3423	529.8276	518.8276	0.34285	0.33726	0.82431	2.2134	0	0	3	0	0	0
444.5	473.5	18.5	46	22	26	29.568	30.6469	1.8685	1.0317	1.0301	0.76365	0.76365	1790.0653	1783.0653	565.6716	554.6716	0.31601	0.31108	0.80346	2.2684	0	0	4	0	0	0
