# Supplementary material for: RNA-mediated control of cell shape modulates antibiotic resistance in Vibrio cholerae
Source: Nat Commun. 2020 Nov 27;11:6067. doi: 10.1038/s41467-020-19890-8 (PMC7695739; doi:10.1038/s41467-020-19890-8)
Supplement: Supplementary file 3 — Source Data [file 41467_2020_19890_MOESM3_ESM.zip › source data/Source data Fig 6/Excel output of analysis for vadR reporter and cell curvature/Pos14-kdv930_LB_ch3_frame000001_global.csv]

Ncells	Timepoint	Distance_ToBiofilmCenterAtSubstrate_core_max	Distance_ToBiofilmCenterAtSubstrate_core_mean	Distance_ToBiofilmCenterAtSubstrate_core_mean_biomass	Distance_ToBiofilmCenterAtSubstrate_core_median	Distance_ToBiofilmCenterAtSubstrate_core_min	Distance_ToBiofilmCenterAtSubstrate_core_p25	Distance_ToBiofilmCenterAtSubstrate_core_p75	Distance_ToBiofilmCenterAtSubstrate_core_std	Distance_ToBiofilmCenterAtSubstrate_core_std_biomass	Distance_ToBiofilmCenterAtSubstrate_max	Distance_ToBiofilmCenterAtSubstrate_mean	Distance_ToBiofilmCenterAtSubstrate_mean_biomass	Distance_ToBiofilmCenterAtSubstrate_median	Distance_ToBiofilmCenterAtSubstrate_min	Distance_ToBiofilmCenterAtSubstrate_p25	Distance_ToBiofilmCenterAtSubstrate_p75	Distance_ToBiofilmCenterAtSubstrate_shell_max	Distance_ToBiofilmCenterAtSubstrate_shell_mean	Distance_ToBiofilmCenterAtSubstrate_shell_mean_biomass	Distance_ToBiofilmCenterAtSubstrate_shell_median	Distance_ToBiofilmCenterAtSubstrate_shell_min	Distance_ToBiofilmCenterAtSubstrate_shell_p25	Distance_ToBiofilmCenterAtSubstrate_shell_p75	Distance_ToBiofilmCenterAtSubstrate_shell_std	Distance_ToBiofilmCenterAtSubstrate_shell_std_biomass	Distance_ToBiofilmCenterAtSubstrate_std	Distance_ToBiofilmCenterAtSubstrate_std_biomass	Distance_ToBiofilmCenterOfMass_core_max	Distance_ToBiofilmCenterOfMass_core_mean	Distance_ToBiofilmCenterOfMass_core_mean_biomass	Distance_ToBiofilmCenterOfMass_core_median	Distance_ToBiofilmCenterOfMass_core_min	Distance_ToBiofilmCenterOfMass_core_p25	Distance_ToBiofilmCenterOfMass_core_p75	Distance_ToBiofilmCenterOfMass_core_std	Distance_ToBiofilmCenterOfMass_core_std_biomass	Distance_ToBiofilmCenterOfMass_max	Distance_ToBiofilmCenterOfMass_mean	Distance_ToBiofilmCenterOfMass_mean_biomass	Distance_ToBiofilmCenterOfMass_median	Distance_ToBiofilmCenterOfMass_min	Distance_ToBiofilmCenterOfMass_p25	Distance_ToBiofilmCenterOfMass_p75	Distance_ToBiofilmCenterOfMass_shell_max	Distance_ToBiofilmCenterOfMass_shell_mean	Distance_ToBiofilmCenterOfMass_shell_mean_biomass	Distance_ToBiofilmCenterOfMass_shell_median	Distance_ToBiofilmCenterOfMass_shell_min
		d_{center}_{max} ((\mum))	d_{center}_{mean} ((\mum))	d_{center}_{mean} ((\mum))	d_{center}_{median} ((\mum))	d_{center}_{min} ((\mum))	d_{center}_{p25} ((\mum))	d_{center}_{p75} ((\mum))	d_{center}_{std}_{std} ((\mum))	d_{center}_{std}_{std} ((\mum))	d_{center}_{max} ((\mum))	d_{center}_{mean} ((\mum))	d_{center}_{mean} ((\mum))	d_{center}_{median} ((\mum))	d_{center}_{min} ((\mum))	d_{center}_{p25} ((\mum))	d_{center}_{p75} ((\mum))	d_{center}_{max} ((\mum))	d_{center}_{mean} ((\mum))	d_{center}_{mean} ((\mum))	d_{center}_{median} ((\mum))	d_{center}_{min} ((\mum))	d_{center}_{p25} ((\mum))	d_{center}_{p75} ((\mum))	d_{center}_{std}_{std} ((\mum))	d_{center}_{std}_{std} ((\mum))	d_{center}_{std}_{std} ((\mum))	d_{center}_{std}_{std} ((\mum))	d_{CM}_{max} ((\mum))	d_{CM}_{mean} ((\mum))	d_{CM}_{mean} ((\mum))	d_{CM}_{median} ((\mum))	d_{CM}_{min} ((\mum))	d_{CM}_{p25} ((\mum))	d_{CM}_{p75} ((\mum))	d_{CM}_{std}_{std} ((\mum))	d_{CM}_{std}_{std} ((\mum))	d_{CM}_{max} ((\mum))	d_{CM}_{mean} ((\mum))	d_{CM}_{mean} ((\mum))	d_{CM}_{median} ((\mum))	d_{CM}_{min} ((\mum))	d_{CM}_{p25} ((\mum))	d_{CM}_{p75} ((\mum))	d_{CM}_{max} ((\mum))	d_{CM}_{mean} ((\mum))	d_{CM}_{mean} ((\mum))	d_{CM}_{median} ((\mum))	d_{CM}_{min} ((\mum))
4	03-Jan-2020 14:47:44	1.0317	1.0317	1.0317	1.0317	1.0317	1.0317	1.0317	0	0	2.6371	1.8692	1.8521	1.9039	1.0317	1.3734	2.3649	2.6371	2.1483	2.1396	2.0927	1.7152	1.8096	2.501	0.46348	0.3773	0.67447	0.58419	1.0301	1.0301	1.0301	1.0301	1.0301	1.0301	1.0301	0	0	2.6376	1.8683	1.8512	1.9027	1.0301	1.3716	2.365	2.6376	2.1477	2.1389	2.0924	1.7131
[truncated: 438 more columns]
