# Supplementary material for: RNA-mediated control of cell shape modulates antibiotic resistance in Vibrio cholerae
Source: Nat Commun. 2020 Nov 27;11:6067. doi: 10.1038/s41467-020-19890-8 (PMC7695739; doi:10.1038/s41467-020-19890-8)
Supplement: Supplementary file 3 — Source Data [file 41467_2020_19890_MOESM3_ESM.zip › source data/Source data Fig 6/Excel output of analysis for vadR reporter and cell curvature/Pos1-kdv930_LB_ch3_frame000001.csv]

BoundingBox_1	BoundingBox_2	BoundingBox_3	BoundingBox_4	BoundingBox_5	BoundingBox_6	Centroid_x	Centroid_y	Centroid_z	Distance_ToBiofilmCenterAtSubstrate	Distance_ToBiofilmCenterOfMass	Distance_ToSurfaceSideOnly_openSide2_resolution20	Distance_ToSurface_resolution20	Intensity_Mean_ch3	Intensity_Mean_ch3_noBackground	Intensity_Mean_ch4	Intensity_Mean_ch4_noBackground	Intensity_Ratio_Mean_ch4_ch3	Intensity_Ratio_Mean_ch4_ch3_noBackground	Shape_Convexity	Shape_Volume	Track_Grandparent	Track_GrowthRate	Track_ID	Track_Parent	Track_Velocity	Track_VolumeLossDispersingCells
Bounding box_1 (vox)	Bounding box_2 (vox)	Bounding box_3 (vox)	Bounding box_4 (vox)	Bounding box_5 (vox)	Bounding box_6 (vox)	Centroid_x (um)	Centroid_y (um)	Centroid_z (um)	d_{center} (\mum)	d_{CM} (\mum)	d_{surface} (resolution=20vox) (openSide=2) (\mum)	d_{surface} (resolution=20vox) (\mum)	\langleI_{ch3}\rangle (a.u.)	\langleI_{ch3}\rangle (a.u.)	\langleI_{ch4}\rangle (a.u.)	\langleI_{ch4}\rangle (a.u.)	\langleI_{ch4}/I_{ch3}\rangle (a.u.)	\langleI_{ch4}/I_{ch3}\rangle (a.u.)	Convexity	V (\mum^3)	Grandparent ID	Growth rate (\mum^3min^{-1})	Track ID	Parent ID	v (\mums^{-1})	Track VolumeLossDispersingCells (a.u.)
346.5	379.5	14.5	25	38	19	22.7074	25.1937	1.5361	2.4697	2.4821	0.67774	0.67774	2016.044	2010.044	743.2001	733.2001	0.36864	0.36477	1.0001	1.7794	0	0	1	0	0	0
362.5	465.5	14.5	41	20	19	24.1758	30.0604	1.5484	2.7515	2.7615	0.42396	0.42396	2137.5391	2131.5391	741.3271	731.3271	0.34681	0.3431	1.0153	1.9205	0	0	2	0	0	0
325.5	445.5	15.5	41	23	18	21.9121	28.844	1.5655	1.4984	1.5139	0.67183	0.67183	2114.4076	2108.4076	817.9044	807.9044	0.38682	0.38318	1.0055	1.865	0	0	3	0	0	0
337.5	420.5	17.5	34	17	17	22.402	27.133	1.6355	0.68661	0.6954	0.49764	0.49764	2046.7235	2040.7235	905.4586	895.4586	0.44239	0.43879	1.044	1.3758	0	0	4	0	0	0
352.5	422.5	37.5	19	11	8	22.9547	27.0704	2.6338	1.2523	1.042	0.58609	0.58609	1331.633	1325.633	611.9942	601.9942	0.45958	0.45412	1.1182	0.17317	0	0	5	0	0	0
