# Supplementary material for: RNA-mediated control of cell shape modulates antibiotic resistance in Vibrio cholerae
Source: Nat Commun. 2020 Nov 27;11:6067. doi: 10.1038/s41467-020-19890-8 (PMC7695739; doi:10.1038/s41467-020-19890-8)
Supplement: Supplementary file 3 — Source Data [file 41467_2020_19890_MOESM3_ESM.zip › source data/Source data Fig 6/Excel output of analysis for vadR reporter and cell curvature/Pos1-kdv930_LB_ch3_frame000001_global.csv]

Ncells	Timepoint	Distance_ToBiofilmCenterAtSubstrate_core_max	Distance_ToBiofilmCenterAtSubstrate_core_mean	Distance_ToBiofilmCenterAtSubstrate_core_mean_biomass	Distance_ToBiofilmCenterAtSubstrate_core_median	Distance_ToBiofilmCenterAtSubstrate_core_min	Distance_ToBiofilmCenterAtSubstrate_core_p25	Distance_ToBiofilmCenterAtSubstrate_core_p75	Distance_ToBiofilmCenterAtSubstrate_core_std	Distance_ToBiofilmCenterAtSubstrate_core_std_biomass	Distance_ToBiofilmCenterAtSubstrate_max	Distance_ToBiofilmCenterAtSubstrate_mean	Distance_ToBiofilmCenterAtSubstrate_mean_biomass	Distance_ToBiofilmCenterAtSubstrate_median	Distance_ToBiofilmCenterAtSubstrate_min	Distance_ToBiofilmCenterAtSubstrate_p25	Distance_ToBiofilmCenterAtSubstrate_p75	Distance_ToBiofilmCenterAtSubstrate_shell_max	Distance_ToBiofilmCenterAtSubstrate_shell_mean	Distance_ToBiofilmCenterAtSubstrate_shell_mean_biomass	Distance_ToBiofilmCenterAtSubstrate_shell_median	Distance_ToBiofilmCenterAtSubstrate_shell_min	Distance_ToBiofilmCenterAtSubstrate_shell_p25	Distance_ToBiofilmCenterAtSubstrate_shell_p75	Distance_ToBiofilmCenterAtSubstrate_shell_std	Distance_ToBiofilmCenterAtSubstrate_shell_std_biomass	Distance_ToBiofilmCenterAtSubstrate_std	Distance_ToBiofilmCenterAtSubstrate_std_biomass	Distance_ToBiofilmCenterOfMass_core_max	Distance_ToBiofilmCenterOfMass_core_mean	Distance_ToBiofilmCenterOfMass_core_mean_biomass	Distance_ToBiofilmCenterOfMass_core_median	Distance_ToBiofilmCenterOfMass_core_min	Distance_ToBiofilmCenterOfMass_core_p25	Distance_ToBiofilmCenterOfMass_core_p75	Distance_ToBiofilmCenterOfMass_core_std	Distance_ToBiofilmCenterOfMass_core_std_biomass	Distance_ToBiofilmCenterOfMass_max	Distance_ToBiofilmCenterOfMass_mean	Distance_ToBiofilmCenterOfMass_mean_biomass	Distance_ToBiofilmCenterOfMass_median	Distance_ToBiofilmCenterOfMass_min	Distance_ToBiofilmCenterOfMass_p25	Distance_ToBiofilmCenterOfMass_p75	Distance_ToBiofilmCenterOfMass_shell_max	Distance_ToBiofilmCenterOfMass_shell_mean	Distance_ToBiofilmCenterOfMass_shell_mean_biomass	Distance_ToBiofilmCenterOfMass_shell_median	Distance_ToBiofilmCenterOfMass_shell_min
		d_{center}_{max} ((\mum))	d_{center}_{mean} ((\mum))	d_{center}_{mean} ((\mum))	d_{center}_{median} ((\mum))	d_{center}_{min} ((\mum))	d_{center}_{p25} ((\mum))	d_{center}_{p75} ((\mum))	d_{center}_{std}_{std} ((\mum))	d_{center}_{std}_{std} ((\mum))	d_{center}_{max} ((\mum))	d_{center}_{mean} ((\mum))	d_{center}_{mean} ((\mum))	d_{center}_{median} ((\mum))	d_{center}_{min} ((\mum))	d_{center}_{p25} ((\mum))	d_{center}_{p75} ((\mum))	d_{center}_{max} ((\mum))	d_{center}_{mean} ((\mum))	d_{center}_{mean} ((\mum))	d_{center}_{median} ((\mum))	d_{center}_{min} ((\mum))	d_{center}_{p25} ((\mum))	d_{center}_{p75} ((\mum))	d_{center}_{std}_{std} ((\mum))	d_{center}_{std}_{std} ((\mum))	d_{center}_{std}_{std} ((\mum))	d_{center}_{std}_{std} ((\mum))	d_{CM}_{max} ((\mum))	d_{CM}_{mean} ((\mum))	d_{CM}_{mean} ((\mum))	d_{CM}_{median} ((\mum))	d_{CM}_{min} ((\mum))	d_{CM}_{p25} ((\mum))	d_{CM}_{p75} ((\mum))	d_{CM}_{std}_{std} ((\mum))	d_{CM}_{std}_{std} ((\mum))	d_{CM}_{max} ((\mum))	d_{CM}_{mean} ((\mum))	d_{CM}_{mean} ((\mum))	d_{CM}_{median} ((\mum))	d_{CM}_{min} ((\mum))	d_{CM}_{p25} ((\mum))	d_{CM}_{p75} ((\mum))	d_{CM}_{max} ((\mum))	d_{CM}_{mean} ((\mum))	d_{CM}_{mean} ((\mum))	d_{CM}_{median} ((\mum))	d_{CM}_{min} ((\mum))
5	03-Jan-2020 14:35:23	1.2523	0.96947	0.74986	0.96947	0.68661	0.68661	1.2523	0.40002	0.17827	2.7515	1.7317	1.9166	1.4984	0.68661	1.1109	2.5401	2.7515	2.2398	2.2414	2.4697	1.4984	1.7412	2.681	0.65743	0.5399	0.86038	0.7835	1.042	0.8687	0.73415	0.8687	0.6954	0.6954	1.042	0.24509	0.10922	2.7615	1.699	1.9231	1.5139	0.6954	0.95535	2.5519	2.7615	2.2525	2.254	2.4821	1.5139
[truncated: 438 more columns]
