# Supplementary material for: RNA-mediated control of cell shape modulates antibiotic resistance in Vibrio cholerae
Source: Nat Commun. 2020 Nov 27;11:6067. doi: 10.1038/s41467-020-19890-8 (PMC7695739; doi:10.1038/s41467-020-19890-8)
Supplement: Supplementary file 3 — Source Data [file 41467_2020_19890_MOESM3_ESM.zip › source data/Source data Fig 6/Excel output of analysis for vadR reporter and cell curvature/Pos4-kdv930_LB_ch3_frame000001.csv]

BoundingBox_1	BoundingBox_2	BoundingBox_3	BoundingBox_4	BoundingBox_5	BoundingBox_6	Centroid_x	Centroid_y	Centroid_z	Distance_ToBiofilmCenterAtSubstrate	Distance_ToBiofilmCenterOfMass	Distance_ToSurfaceSideOnly_openSide2_resolution20	Distance_ToSurface_resolution20	Intensity_Mean_ch3	Intensity_Mean_ch3_noBackground	Intensity_Mean_ch4	Intensity_Mean_ch4_noBackground	Intensity_Ratio_Mean_ch4_ch3	Intensity_Ratio_Mean_ch4_ch3_noBackground	Shape_Convexity	Shape_Volume	Track_Grandparent	Track_GrowthRate	Track_ID	Track_Parent	Track_Velocity	Track_VolumeLossDispersingCells
Bounding box_1 (vox)	Bounding box_2 (vox)	Bounding box_3 (vox)	Bounding box_4 (vox)	Bounding box_5 (vox)	Bounding box_6 (vox)	Centroid_x (um)	Centroid_y (um)	Centroid_z (um)	d_{center} (\mum)	d_{CM} (\mum)	d_{surface} (resolution=20vox) (openSide=2) (\mum)	d_{surface} (resolution=20vox) (\mum)	\langleI_{ch3}\rangle (a.u.)	\langleI_{ch3}\rangle (a.u.)	\langleI_{ch4}\rangle (a.u.)	\langleI_{ch4}\rangle (a.u.)	\langleI_{ch4}/I_{ch3}\rangle (a.u.)	\langleI_{ch4}/I_{ch3}\rangle (a.u.)	Convexity	V (\mum^3)	Grandparent ID	Growth rate (\mum^3min^{-1})	Track ID	Parent ID	v (\mums^{-1})	Track VolumeLossDispersingCells (a.u.)
382.5	456.5	18.5	21	18	21	24.7956	29.3558	1.7509	5.1414	5.1436	1.0013	0.88027	1987.6298	1978.6298	515.4479	503.4479	0.25933	0.25444	0.9688	0.72904	0	0	1	0	0	0
393.5	462.5	18.5	25	15	23	25.6961	29.7484	1.783	4.5846	4.5859	1.2968	0.88254	1895.4016	1886.4016	492.3428	480.3428	0.25976	0.25463	0.86528	0.94361	0	0	2	0	0	0
354.5	456.5	18.5	29	28	24	23.3	29.6814	1.837	5.45	5.4497	0.3284	0.3284	1318.3518	1309.3518	480.1272	468.1272	0.36419	0.35753	0.90835	1.5661	0	0	3	0	0	0
377.5	475.5	18.5	34	23	24	24.9409	30.8413	1.8781	3.6831	3.681	0.52877	0.52877	1285.7982	1276.7982	492.5822	480.5822	0.38309	0.3764	0.89854	1.5404	0	0	4	0	0	0
389.5	436.5	19.5	23	18	23	25.3775	28.1874	1.8695	6.1734	6.1723	0.83127	0.83127	1698.2442	1689.2442	452.1283	440.1283	0.26623	0.26055	0.74921	0.77675	0	0	5	0	0	0
438.5	737.5	18.5	17	24	22	28.3057	47.2689	1.7518	13.1348	13.1356	0.0632	0.0632	1716.793	1707.793	556.1215	544.1215	0.32393	0.31861	0.92583	0.96784	0	0	6	0	0	0
380.5	425.5	22.5	20	22	20	24.6846	27.5781	1.9666	6.8967	6.8937	0.1264	0.1264	1571.9763	1562.9763	398.7556	386.7556	0.25367	0.24745	0.87102	0.75832	0	0	7	0	0	0
400.5	390.5	18.5	21	23	22	26.0369	25.3321	1.7581	8.9763	8.9774	0.26058	0.26058	1499.5321	1490.5321	410.0399	398.0399	0.27345	0.26705	0.85592	0.93704	0	0	8	0	0	0
402.5	443.5	23.5	20	17	21	26.1835	28.5878	2.0472	5.7271	5.7214	0.69807	0.6952	1420.6329	1411.6329	376.7995	364.7995	0.26523	0.25842	0.93056	0.73408	0	0	9	0	0	0
415.5	471.5	18.5	31	33	24	27.2781	30.8071	1.8441	3.6694	3.6686	0.69807	0.69807	1914.6752	1905.6752	515.3045	503.3045	0.26913	0.26411	0.89523	2.0291	0	0	10	0	0	0
437.5	748.5	24.5	16	23	20	28.1904	48.0663	2.1148	13.9099	13.9068	0.36306	0.36306	1871.6936	1862.6936	510.547	498.547	0.27277	0.26765	0.86328	0.7409	0	0	11	0	0	0
436.5	763.5	22.5	17	24	23	28.0966	48.9576	2.1199	14.7797	14.7768	0.8893	0.8893	1865.0944	1856.0944	541.5316	529.5316	0.29035	0.28529	0.76449	0.70909	0	0	12	0	0	0
438.5	773.5	18.5	17	23	19	28.3182	49.6754	1.7518	15.5162	15.5168	0.98924	0.98924	1886.4382	1877.4382	506.4565	494.4565	0.26847	0.26337	0.89808	0.74847	0	0	13	0	0	0
389.5	398.5	21.5	24	31	24	25.3214	26.2135	2.1026	8.1468	8.1417	0.26058	0.26058	1548.021	1539.021	377.3293	365.3293	0.24375	0.23738	0.84509	1.3533	0	0	14	0	0	0
