# Supplementary material for: RNA-mediated control of cell shape modulates antibiotic resistance in Vibrio cholerae
Source: Nat Commun. 2020 Nov 27;11:6067. doi: 10.1038/s41467-020-19890-8 (PMC7695739; doi:10.1038/s41467-020-19890-8)
Supplement: Supplementary file 3 — Source Data [file 41467_2020_19890_MOESM3_ESM.zip › source data/Source data.xlsx]

## Sheet: Fig. 1a
Source Data, Fig. 1a
WT	∆crvA	pVcr002	pVcr017	pVcr025	pVcr034	pVcr036	pVcr043	pVcr045	pVcr058	pVcr062	pVcr065	pVcr067	pVcr071	pVcr079	pVcr080	pVcr082	pVcr084	pVadR	pVcr092	pVcr094	pVcr098	pVcr099
0.363274	0.0718626	0.06167	0.290546	0.125428	0.132215	0.401888	0	0.36818	0.0689168	0.272954	0.223267	0.154019	1.04273e-06	0.457207	0.265797	0.423565	0.252827	0.0244149	0.0877914	0.201046	0.124763	0.0356212
0.261523	0.0237567	0.107516	0.29332	0.28555	0.079386	0.0761563	0.158599	0.312019	0.107413	0.0835657	0.265653	0.135295	0.23679	0.24223	0.383501	0.336232	0.31899	5.07244e-06	0.0303253	0.374772	0.189549	0.339123
0.260996	0.167817	0.318154	0.0540745	0.234261	0.0309202	0.254005	0.119539	0.243104	0.300061	0.299806	0.256222	0.197559	0.30453	0.22221	0.0779882	0.051294	0.159901	0.157387	0.199956	0.330396	0.119486	0.150802
0.261582	0.0630649	0.419618	0.178878	0.235357	0.104322	0.314668	0.307726	0.269992	0.31042	0.315609	0.24174	0.176702	0.108216	0.305819	0.151823	0.182734	0.285034	0.112119	0.368307	0.311335	0.16504	0.226644
0.29728	0.0737619	0.165759	0.306845	0.122972	0.280139	0.223335	0.339384	0.322976	0.26407	0.162125	0.145043	9.38966e-06	0.105812	0.387023	0.0846027	0.444611	0.174747	0.0648684	0.130572	0.0963154	0.191744	0.274682
0.278317	0.162946	0.203059	0.32147	0.118009	0.292764	0.256377	0.18005	0.11792	0.296539	0.0047786	0.24624	0.304411	0.0304749	0.272327	1.21494e-07	0.335351	0.160521	0.171219	0.0359996	0.187719	0.177345	0.174571
0.206331	0.0583515	0.213977	0.146371	0.0859084	0.182182	0.167814	0.324174	0.0852867	0.361708	0.218348	0.238962	0.314006	0.05431	0.350809	0.235557	0.0955678	0.318219	0.164313	0.265792	0.390166	0.196634	0.178873
0.300861	0.105102	0.0536424	0.24746	0.232593	0.341048	0.19175	0.149715	0.196847	0.267568	0.407578	0.0544972	0.122288	0.155072	0.303425	0.0767436	0.231725	0.220591	0.213752	0.150441	0.273641	0.276488	0.479308
0.0280971	0.0632429	0.177028	0.280468	0.475384	0.119417	0.0254174	0.118059	0.171385	0.0288229	0.299456	0.248625	0.420567	0.166225	0.431429	0.209058	0.307398	0.285844	0.0488961	0.455453	0.219727	0.380726	0.299455
0.245933	0.0365566	0.16793	0.256999	0.157099	0.154759	0.106878	0.429625	0.245619	0.207706	0.230042	0.285365	0.00743422	0.112377	0.052236	0.303656	0.353625	0.0534686	0.258447	0.0188502	0.475333	0.237666	0.275562
0.382385	0.0488505	0.140275	0.373486	0.272369	0.320171	0.394748	0.330669	0.290893	0.134521	0.0422766	0.229329	0.256195	0.188065	0.31799	0.449824	0.278588	0.144364	0.0186382	0.257007	0.113148	0.160718	0.30383
0.202044	0.0374835	0.306831	0.225611	0.072531	0.100786	0.203417	0.0768577	0.33171	0.174329	0.0403308	0.187955	0.340992	0.199683	0.156233	0.0842741	0.134533	0.347363	0.0949051	0.195958	0.119803	0.140388	0.255105
0.264283	0.0186499	0.30067	0.231483	0.276127	0.14865	0.236359	0.298647	0.257755	0.174658	0.20209	0.199756	0.210538	0.184058	0.246613	0.256239	0.320053	0.28557	0.130107	0.249864	0.298833	0.0197747	0.0613735
0.0479367	0.00698395	0.179933	0.193279	0.317813	0.0221762	0.233508	0.00234199	0.1176	0.26124	0.130171	0.1892	0.0667086	0.00432142	0.280369	0.110637	0.24183	0.202612	0.0243545	0.203858	0.220153	0.0729402	0.114283
0.00255858	0.0684212	0.262156	0.348698	0.162187	0.386148	0.0120762	0.170437	0.520983	0.341643	0.271057	0.198352	0.0125669	0.122535	0.246225	0.160473	8.93342e-06	0.0709762	0.0432727	0.176595	0.122009	0.103936	0.228
0.184754	0.0486385	0.251321	0.313808	0.121992	0.2134	0.170652	0.0334672	0.0161463	0.173614	0.148647	0.24555	0.319561	0.401302	0.291163	0.322723	0.320652	0.263335	0.0744324	0.674873	0.103801	0.140929	0.313521
0.335804	0.0254663	0.265516	0.189893	0.220196	0.0206513	0.143253	0.499235	0.264895	0.252444	0.321474	0.201228	0.163851	0.260553	0.233284	0.24715	0.342595	0.131286	0.0119141	0.0813847	0.44399	0.330613	0.169223
0	0.154478	0.250397	0.246625	0.0755527	0.237068	0.384796	0.34112	0.259343	0.309465	0.152923	0.159383	0.140932	0.126213	0.197847	0.354991	0.233558	0.0797979	0.0220469	0.244207	0.264787	0.232646	0.177909
0.307705	0.0589529	0.327591	0.527373	0.375691	0.228092	0.342256	0.254167	0.381811	0.375188	0.25438	0.115482	0.142934	0.255585	0.28185	0.190469	0.274826	0.400467	0.0438098	0.172476	0.372681	0.292413	0.0589116
0.480557	0.0590167	0.363732	0.375788	0.305698	0.298139	0.0162516	0.0809795	0.483954	0.173827	0.21649	0.369403	0.161532	0.145028	0.257893	0.258402	0.29637	0.087405	0.135208	0.028576	0.317648	0.208988	0.140114
0.490797	0.134688	0.392322	0.322412	0.158658	0.18135	0.144814	0.273055	0.395367	0.0649471	0.371352	0.155978	0.137856	0.161736	0.0940096	0.189819	0.302256	0.178219	0.0653282	0.231391	0.24399	0.154914	0.105427
0.255159	0.0309652	0.168213	0.264418	0.141663	0.0426912	0.154289	0.313378	0.00136804	0.301518	0.278591	0.203825	0.288988	0.295724	0.181767	0.320925	0.230332	0.167655	0.132382	0.101128	0.147105	0.364908	0.303313
0.216082	0.105983	0.0340378	0.384709	0.235506	0.180805	0.0225742	0.379297	0.105487	0.0871878	0.214132	0.201397	0.14654	0.0880949	0.274947	0.239124	0.221037	0.254829	0.308348	0.220289	0.283897	0.0730592	0.20627
0.0388565	0.00128593	0.23418	0.196247	0.185258	0.362203	0.238916	0.488459	0.112546	0.0212117	0.208455	0.288498	0.341394	0.278221	0.225051	0.356547	0.534857	0.0777343	0.0824422	0.191503	0.363641	0.537895	0.0659413
0.259239	0.111149	0.233462	0.35432	0.222536	0.214892	0.166607	0.103772	0.606466	0.173106	0.182344	0.309006	0.191453	0.348747	0.276514	0.483255	0.189963	0.333602	0.196459	0.0574513	0.213707	0.0236277	0.12255
0.35524	0.095184	0.195392	0.214719	0.0643091	0.13839	0.0826843	0.271181	0.211282	0.284027	0.159547	0.490884	0.183011	0.110423	0.239218	0.510433	0.203411	7.82591e-05	0.0795096	0.129893	0.235639	0.181114	0.118155
0.119207	0.168957	0.259944	0.215681	0.306191	0.0692206	0.196104	0.412839	0.304147	0.233324	0.0851757	0.448655	0.181804	0.214047	0.265166	0.311185	0.238279	0.124811	0.00035046	0.072445	0.177089	0.0446491	0.235837
0.253432	0.0744506	0.218912	0.121094	0.106148	0.163329	0.0575544	0.261503	0.205491	0.19675	0.0951199	0.31285	0.357896	0.222104	0.267788	0.166076	0.469179	0.361329	0.345493	0.231731	0.314897	0.151781	0.401537
0.289451	0.0842778	0.227423	0.356424	0.302845	0.164477	0.386506	0.130907	0.148812	0.103825	0.0571486	0.302347	0.19807	0.317309	0.18996	0.393885	0.416326	0.197273	0.0313325	0.0484121	0.203116	0.215032	0.384284
0.171211	0.0373663	0.0938667	0.161592	0.362416	0.0401412	0.25573	0.297051	0.448662	0.168245	0.221119	0.260082	0.206376	0.0906519	0.408454	0.235374	0.0440623	0.176392	0.237821	0.229697	0.238758	0.150586	0.457356
0.0816161	0.267644	0.212132	0.250727	0.218916	0.0103694	0.232281	0.405101	0.292111	0.111921	0.336305	0.0931124	0.274506	0.287746	0.36817	0.27027	0.0286684	0.198977	0.0201153	0.233035	0.394807	0.259816	0.178224
0.0949568	0.169798	0.405615	0.395953	0.211593	0.331043	0.273641	0.139546	0.155324	0.36337	0.470606	0.459893	0.205936	0.197107	0.454829	0.302368	0.0790734	0.145326	0.189696	0.192688	0.350381	0.216326	0.405151
0.236489	0.0077786	0.256051	0.30508	0.281852	0.187768	0.0709655	0.0587509	0.218263	0.0264712	0.271173	0.157395	0.14452	0.242839	0.326931	0.301249	0.165926	0.0871506	0.10115	0.21563	0.292698	0.176709	0.190931
0.395177	0.00392809	0.315605	0.0215824	0.375219	0.136783	0.43053	0.392979	0.00577888	0.278277	0.230687	0.0365451	0.31086	0.24382	0.178289	0.130469	0.166747	0.256395	0.210417	0.298805	0.161922	0.272824	0.0811713
0.255159	0.281433	0.265906	0.396945	0.391257	0.0265834	0.239367	0.349949	0.0329939	0.113755	0.109037	0.323859	0.212567	0.0859853	0.288976	0.146312	0.233457	0.295899	0.0453079	0.0110831	0.169484	0.0572783	0.016994
0.216082	0.019947	0.160284	0.183928	0.313138	0.0232689	0.417565	0.374816	0.03166	0.0381344	0.0870055	0.234537	0.12633	0.309482	0.279478	0.166824	0.206515	0.295727	0.051782	0.386121	0.243659	0.32584	0.253607
0.0388565	0.047598	0.308716	0.228852	0.172458	0.0826464	0.0159776	0.17083	0.0736623	0.273119	0.159936	0.173787	0.168826	0.131199	0.383597	0.30451	0.195827	0.0503511	0.183815	0.26114	0.242008	0.0490581	0.110127
0.259239	0.0111427	0.206579	0.431599	0.375405	0.100785	0.12216	0.0148803	0.225501	0.520736	0.265324	0.198185	0.273961	0.350683	0.175107	0.365594	0.508831	0.235299	0.200873	0.138575	0.252701	0.392367	0.0227904
0.35524	0.0638897	0.305166	0.110696	0.326062	0.305869	0.121781	0.327611	0.0285941	0.0735189	0.226218	0.149529	0.207354	0.112803	0.245197	0.0197543	0.104861	0.201881	0.00286806	0.24944	0.290507	0.144579	0.155968
0.119207	0.00886078	0.324182	0.317322	0.264789	0.244275	0.340897	0.111988	0.299227	0.191968	0.0373039	0.215021	0.0267574	0.25117	0.146669	0.282039	0.276005	0.257418	0.1345	0.256424	0.202366	0.249507	0.282991
0.253432	0.0966107	0.374107	0.215756	0.278409	0.15529	0.204287	0.22775	0.0321862	0.111237	0.147663	0.271086	0.177439	0.134546	0.030121	0.161024	0.0610986	0.204694	0.26634	0.342645	0.137867	0.301835	0.231977
0.289451	0.00756859	0.415385	0.199638	0.289685	0.263324	0.3078	0.148643	0.509507	0.00384395	0.33664	0.2316	0.137503	0.0393872	0.159128	0.260388	0.293134	0.152683	0.0523957	0.240826	0.21715	0.0438627	0.0443176
0.171211	0.102617	0.171189	0.26447	0.0803326	0.227722	0.258916	0.237338	0.381931	0.267624	0.30368	0.177823	0.357118	0.302767	0.150691	0.161898	0.142496	0.253661	0.0524396	0.100952	0.32927	0.0208903	0.176787
0.0816161	0.0200397	0.348621	0.301376	0.178184	0.205778	6.09222e-06	0.0733766	0.3614	0.318825	0.292593	0.4294	0.157482	0.0156822	0.233637	0.169686	0.110681	0.182251	0.0746209	0.0402808	0.314767	0.0397882	0.520753
0.0949568	0.187669	0.211939	0.330077	0.0542428	0.143836	0.116456	0.329668	0.320731	0.169432	0.427545	0.239821	0.174599	0.161154	0.274232	0.359759	0.278936	0.404242	0.0769131	0.135679	0.124762	0.0141663	0.261331
0.236489	0.0344677	0.057054	0.35801	0.134104	0.455831	0.0959888	0.0682658	0.137944	0.2207	0.0792315	0.177036	0.163678	0.0122427	0.398264	0.282544	0.00692229	0.306697	0.100211	0.0523358	0.0863206	0.252631	0.132717
0.395177	0.0128767	0.304564	0.368549	0.271226	0.330257	0.0688162	0.0380691	0.231112	0.147165	0.0752954	0.067841	0.290701	0.14604	0.259466	0.304965	0.354577	0.270498	0.124377	0.141878	0.309742	0.383194	0.321138
0.183812	0.0828242	0.0500392	0.366386	0.422541	0.252678	0.110432	0.380477	0.000937384	0.161517	0.416306	0.369534	0.0736181	0.277906	0.244587	0.272591	0.284226	0.207815	0.0473313	0.0460816	0.315946	0.215237	0.173668
0.3737	0.0685718	0.387735	0.302635	0.0438174	0.396811	0.249438	0.0677954	0.266678	0.403361	0.189984	0.278014	0.113338	0.332486	0.230175	0.142339	0.264227	0.278397	0.0654262	0.216984	0.0463829	0.261356	0.0847514
0.200628	0.223702	0.119159	0.326555	0.279926	0.256071	0.198952	0.0697214	0.338449	0.318271	0.314123	0.208064	0.21938	0.118988	0.260937	0.0553388	0.214396	0.144236	0.278472	0.0585035	0.343852	0.132025	0.471747
0.271585	0.0498205	0.113046	0.352593	0.223008	0.333344	0.317046	0.186031	0.255678	0.117428	0.296748	0.0527053	2.69964e-06	0.0278885	0.235385	0.187906	0.27526	0.292357	0.0778926	0.438142	0.312333	0.218285	0.123892
0.00778792	0.0185757	0.266913	0.365396	0.189976	0.252805	0.0119747	0.0584406	0.403305	0.189564	0.128904	0.188903	0.153961	0.0688281	0.216201	0.301399	0.146473	0.142778	0.078399	0.139111	0.223147	0.304834	0.300538
0.230356	0.0318395	0.21315	0.304133	0.349285	0.285344	1.97638e-06	0.0904215	0.411344	0.275454	0.0358915	0.225456	0.36233	0.0366971	0.342739	0.150445	0.298995	0.231061	0.188975	0.191013	0.151132	0.031415	0.00984213
0.165409	0.0223102	0.241289	0.324994	0.162431	0.257012	0.203163	0.0559929	0.211862	0.174665	0.247845	0.168147	0.0379423	0.172506	0.0477743	0.190823	0.00443463	0.257091	0.223328	0.378277	0.125893	0.0353544	0.453815
0.46722	0.0754583	0.318474	0.311839	0.267227	0.310421	0.258058	0.107817	0.290092	0.322325	0.319616	0.0598976	0.163051	0.032038	0.219036	0.319135	0.314168	0.0727624	0.147427	0.267965	0.290309	0.147588	0.187574
0.258865	0.0492245	0.467965	0.10836	0.0746121	0.197018	0.502665	0.212912	0.0820568	0.264463	0.284599	0.249742	0.335402	0.0584681	0.0985139	0.298466	0.214603	0.167754	0.0511699	0.352828	0.444449	0.0552272	0.205046
0.0260649	0.0152976	0.467305	0.319409	0.109324	0.253538	0.333271	0.393633	0.29553	0.393528	0.266955	0.220309	0.260846	0.158409	0.187613	0.0414728	0.219732	0.267738	0.401449	0.412217	0.26079	0.408855	0.18263
0.21144	0.0278114	0.300391	0.173162	0.0183461	0.124026	0.401231	0.328816	0.166483	0.222167	0.0760102	0.162351	0.0763606	0.115111	0.194829	0.333783	0.144272	0.107245	0.215476	0.350765	0.0129408	0.360302	0.244559
0.225113	0.0622439	0.290146	0.251998	0.226159	0.137994	0.0474879	0.276991	0.269255	0.362923	0.0878619	0.0723443	0.283837	0.308968	0.261875	0.0327681	0.338375	0.251369	0.114645	0.0514374	0.387094	0.359738	0.278995
0.0459169	0.227993	0.00626158	0.207237	0.269697	0.0943064	0.182409	0.228535	0.365085	0.015763	0.457734	0.33277	0.49271	1.02006e-05	0.302262	0.348189	0.100096	0.265647	0.0881278	0.00859277	0.155552	0.278063	0.330997
0.278249	0.141853	0.228298	0.33055	0.338951	0.091612	0.151271	0.303784	0.154815	0.158667	0.47455	0.111	0.103499	0.233546	0.28858	0.394607	0.0376498	0.404418	0.30595	0.220943	0.0351994	0.03392	0.0397051
0.276233	0.00331428	0.145738	0.440942	0.169679	0.175744	0.19678	0.215638	0.123829	0.0484599	0.173872	0.265206	0.287803	0.148641	0.0158189	0.391773	0.197184	0.353848	0.0520595	0.136627	0.0356538	0.188711	0.132774
0.149897	0.0209686	0.0800229	0.194894	0.0677476	0.334606	0.00981555	0.286977	0.220317	0.403788	0.336512	0.214841	0.237294	0.284085	0.369106	0.114888	0.228896	0.171503	4.44433e-06	0.470489	0.262305	0.0193887	0.296448
0.240083	0.16601	0.212117	0.296802	0.335258	0.324141	0.211472	0.411857	1.66443e-05	0.108735	0.178203	0.0825202	0.0605715	0.225851	0.186386	0.0522956	0.0375876	0.354174	0.0739898	0.0682341	0.193444	0.212238	0.00561256
0.00959334	0.000688578	0.0191761	0.387457	0.158314	0.0352085	0.125058	0.0238448	0.0345541	0.226299	0.290519	0.0699071	0.0661887	0.423853	0.320643	0.367281	0.284802	0.0162122	0.0762271	8.59372e-06	0.324618	0.315118	0.0255939
0.386868	0.154156	0.408253	0.180557	0.212302	0.210184	0.02251	0.294223	0.0715968	0.194113	0.127423	0.0986206	0.19383	0.308594	0.28632	0.14292	0.45572	0.489326	0.00582961	0.273058	0.0509013	0.160262	0.306777
0.0160792	0.205373	0.333514	0.113779	0.278626	0.214588	0.346464	0.323321	0.0818447	0.0966607	0.277892	0.196377	0.168538	0.0575337	4.15308e-07	0.228959	0.0402667	0.173889	0.236684	0.522204	0.219027	0.180179	0.0234586
0.244055	0.0450053	0.0291794	0.336209	0.225297	0.0685243	0.321955	0.34428	0.0527126	3.18269e-05	0.178122	0.215412	0.339054	0.00260626	0.263674	0.207038	0.130868	0.531452	0.0556233	0	0.0590803	0.0392222	0.216681
0.300664	0.0501447	0.0763924	0.247386	0.230342	0.00205333	0.0795071	0.244412	0.265565	0.428874	0.220053	0.255182	0.169803	0.191762	0.339064	0.271641	0.210794	0.224665	0.0167022	0.300427	0.303631	0.44482	0.239674
0.27178	0.0239175	1.17895e-08	0.254371	0.0965353	0.303304	0.0394238	0.160163	0.401156	0.265762	0.40537	0.130228	0.207514	0.282763	0.188224	0.34775	0.229427	0.299928	0.0917171	0.110245	0.169409	0.0482482	0.101414
0.321786	0.191932	0.263346	0.407711	0.171394	0.268647	0.220844	0.35945	0.405381	0.332056	0.224222	0.202372	0.0441843	0.265226	0.167356	0.169194	0.278623	0.338179	0.274826	0.159445	0.349689	0.233296	0.0824927
0.120632	0.0436201	0.270776	0.398567	0.209503	0.230085	0.241213	0.040837	0.0709332	0.189506	0.111119	0.340094	0.159491	0.2269	0.353312	0.138144	0.155674	0.0437215	0.0353108	0.308606	0.259434	0.319833	0.179809
0.204698	0.152268	0.153337	0.322988	0.247869	0.25411	0.0127994	0.25661	0.455277	0.238609	0.14166	0.275867	0.230669	0.13411	0.465456	0.230722	0.118441	0.414722	0.0348573	0.273505	0.286296	0.193706	0.337899
0.581428	0.047858	0.240186	0.145792	0.14145	0.144728	0.131271	0.249292	0.332505	0.285262	0.183476	0.259031	0.102887	0.182168	0.191583	0.0144416	0.0835019	0.0342763	0.285629	0.140585	0.173581	0.291767	0.0222357
0.268716	0.181515	0.336256	0.232911	0.066717	0.43268	0.114063	0.0352799	0.280836	0.100866	0.118787	0.267525	0.211693	0.407641	0.297757	0.195689	0.112956	0.220612	0.0124089	0.205664	0.37997	0.0985678	0.326701
0.12774	0.0210954	0.197169	0.429659	9.83022e-07	0.168608	0.268215	0.123408	0.363825	0.0893535	0.0626942	0.116924	0.30489	0.213855	0.149977	0.180104	0.281064	0.0860995	0.190138	0.289497	0.128807	0.111395	0.148694
0.149467	0.0598896	0.28397	0.42295	0.109	0.128719	0.124738	0.226727	0.194462	0.272883	0.0835136	0.335164	0.0364215	0.117298	0.152161	0.134962	0.0119426	0.153737	0.139483	0.194475	0.199579	0.181715	0.192728
0.250712	0.00268898	0.353887	0.0412479	0.192964	0.0155528	0.247895	0.214699	0.374437	0.2747	0.183047	0.393197	0.105511	0.287577	0.349143	0.292121	0.181033	0.336304	0.173715	0.40433	0.00969449	0.0166372	0.172504
0.440604	0.0126946	3.19996e-05	0.282147	0.205134	0.243646	0.00851742	0.361678	0.267568	0.261056	0.17334	0.273211	0.250343	0.21703	0.143463	0.149398	0.211895	0.303126	0.25735	0.314055	0.372743	0.283401	0.0426284
0.0876204	0.0131459	0.269351	0.363802	0.385388	0.0998913	0.293213	0.384974	0.14353	0.134605	0.0492434	0.326552	0.168344	0.166475	0.374931	0.1186	0.18696	0.0339555	0.0396143	0.0390744	0.253382	0.335154	0.303341
0.188768	0.000529482	0.147462	0.2806	0.118784	0.30083	0.339588	0.446618	0.0614072	0.211923	0.155616	0.404389	0.119852	0.213546	0.339197	0.271815	0.397421	0.287247	0.0268878	0.234128	0.131898	0.174659	0.219696
0.172051	0.140385	0.151032	0.218364	0.106067	0.111425	0.160422	0.30694	0.265647	0.242736	0.127409	0.275661	0.195557	0.0239475	0.167793	0.386658	0.160506	0.136172	0.228529	0.124134	0.232469	0.055757	0.1662
0.164415	0.0329401	0.291185	0.190725	0.255636	0.20352	0.0947496	0.185049	0.311741	0.0117649	0.13752	0.218481	0.0413278	0.254709	0.11311	0.140898	0.111422	0.351474	0.0359661	0.290483	0.362679	0.0663141	0.000339222
0.288895	0.0578488	0.19658	0.00331293	0.00716507	0.0646989	0.0620819	0.108385	0.131712	0.314956	0.109797	0.376228	0.0412845	0.0378144	0.229363	0.267044	0.340486	0.0645557	0.0139939	0.144361	0.207937	0.267888	0.0741265
0.253178	0.170795	0.215422	0.361287	0.221461	0.446308	0.0257525	0.0806667	0.203757	0.315915	0.27111	0.351324	0.182152	0.175461	0.170298	0.236968	0.282213	0.214214	0.192142	0.294997	0.171754	0.246401	0.263032
0.211201	0.0225252	0.0188935	0.0685897	0.193994	0.228001	0.124878	0.283451	0.161622	0.11295	0.334847	0.211707	0.184599	0.0355487	0.394134	0.321833	0.0954697	0.127961	0.322496	0.129601	0.488595	0.480337	0.344749
0.10991	0.0242527	0.407602	0.299706	0.175419	0.345135	0.190656	0.280138	0.030464	0.373709	0.148814	0.356121	0.263343	0.362446	0.199571	0.041666	0.128023	0.150658	0.0984636	0.0947491	0.254794	0.347872	0.0335582
0.315303	0.213106	0.0736036	0.0147131	0.235218	0.265396	0.210454	0.300751	0.18964	0.243061	0.132755	0.00176145	0.331505	0.102904	0.153218	0.177593	0.391776	0.169074	0.0265183	0.00734236	0.300182	0.306593	0.457064
0.192918	0.00124105	0.240706	0.336073	0.116729	0.3133	0.302073	0.288099	0.111613	0.286982	0.278484	0.476859	0.195692	0.291484	0.157207	0.501399	0.28215	0.304849	0.0385315	0.346198	0.320094	0.332247	0.184884
0.129261	0.10839	0.361108	0.286076	0.0557366	0.16364	0.0706436	0.0370303	0.371695	0.230557	0.309317	0.365743	0.0284274	0.0553078	0.401507	0.174967	0.0371935	0.249132	0.000264667	0.246328	0.332066	0.0739666	0.175575
2.51804e-07	0.0361541	0.262992	0.412314	0.288371	0.23477	0.0668466	0.304354	0.242805	0.303191	0.198544	0.23917	0.0438802	0.296633	0.0909526	0.258873	0.148923	0.150222	0.297864	0.174391	0.2562	0.165609	0.48886
0.257514	0.413614	0.348289	0.256407	0.27918	0.0368417	0.0993005	0.071043	0.0876233	0.291287	0	0.309959	0.185019	0.110137	0.168519	0.0922173	0.0516836	0.302584	0.0747573	0.0361633	0.0351331	0.0270537	0.145805
4.24212e-06	0.166449	0.257126	0.429385	0.221909	0.0142536	0.223074	0.272701	0.274511	0.0835396	0.41705	0.395426	0.296247	0.204751	0.387019	0.058844	0.437481	0.230142	0.0479659	0.116515	0.249126	0.223848	0.150427
0.0068672	0.0677137	0.190529	0.145472	0.0207051	0.268874	0.289259	0.114145	0.0140608	0.406898	0.0188285	0.135829	0.294657	0.033452	0.341234	0.346202	0.347021	0.176058	0.104428	0.0917646	0.247799	0.192884	0.193833
0.0246172	0.0131244	0.21976	0.144673	0.261183	0.0836222	0.466122	0.287127	0.109706	0.431487	0.17174	0.391018	0.308536	0.14464	0.281831	0.393099	0.458987	0.0229834	0.111543	0.161712	0.213168	0.289974	0.178216
0.00040427	0.0961659	0.0661496	0.132714	0.16522	0.413522	0.437481	0.13405	0.0298186	0.358774	0.0391721	0.157528	0.0985605	0.0827398	0.289009	0.195054	0.150418	0.229882	0.110547	0.272277	0.165499	0.187601	0.544328
0.358759	0.0686389	0.57427	0.19209	0.314875	0.39071	0.134279	0.262579	0.732379	0.46895	0.33137	0.0595194	0.000662836	0.281767	0.236931	0.195546	0.209391	0.199888	0.207756	0.187573	0.276685	0.253644	0.200729
0.0139793	0.0533388	0.337889	0.350428	0.244053	0.144953	0.226696	0.199852	0.256908	0.00101703	0.105613	0.345405	0.200736	0.113931	0.163203	0.0708789	0.172572	0.115396	3.10382e-05	0.238506	0.0604175	0.217493	0.0281726
0.242462	0.0626085	0.276376	0.203634	0.0356847	0.348492	0.406648	0.175707	0.0561818	0.116349	0.0407855	0.0786526	0.0509034	0.13526	0.272982	0.0568602	0.470837	0.280708	0.00379303	0.307345	0.144649	0.124664	0.17106
0.231154	0.0283409	2.68737e-05	0.166339	0.144709	0.0514801	0.0519934	0.290421	0.150101	0.265457	0.0714744	0.323997	0.37866	0.0933044	0.189811	0.192208	0.238835	0.0942205	0.0156485	0.193957	0.310971	0.314555	0.208506
0.305553	0.112993	0.277628	0.1621	0.229716	0.294988	0.336432	0.42198	0.426078	0.589279	0.21496	0.232075	0.231297	5.33715e-05	0.394232	0.216141	0.372987	0.289551	0.0672671	0.0201324	0.0167962	0.217442	0.395876
0.140123	0.0630617	0.224063	0.0999986	0.14968	0.372862	0.104785	0.0451507	0.371992	0.0143878	0.249095	0.0376789	0.338628	0.234754	0.166816	0.178279	0.0678197	0.0449842	0.132856	0.151386	0.213846	0.341144	0.0340601
0.209173	0.0306673	0.145809	0.263026	0.0582708	0.17702	0.06456	0.133134	0.345847	0.0243485	0.245276	0.376996	0.410431	0.176014	0.0656226	0.281059	0.261924	0.396554	0.265198	0.106707	0.231945	0.402976	0.156387
0.254959	0.0597872	0.295646	0.387204	0.152	0.104105	0.383218	0.242879	0.276624	0.226716	0.365445	0.244667	0.175168	0.218173	0.389375	0.000232849	0.312105	0.307762	0.215866	0.0242379	0.363574	0.297785	0.244145
0.216821	0.0432495	0.312694	0.0804937	0.0188594	0.290567	0.344401	0.308607	0.461575	0.0462358	0.0287999	0.21609	0.173317	0.0772111	0.251007	0.280131	0.0521054	0.128095	0.0643873	0.0379005	0.318578	0.368216	0.0117126
0.439921	0.0279191	0.434367	0.210607	0.230284	0.240837	0.028478	0.287419	0.389989	0.116259	0.462168	0.561788	0.244343	0.169822	0.201571	0.0524785	0.32436	0.192243	0.054864	0.351621	0.252666	0.170101	0.211109
0.297907	0.194318	0.346483	0.297424	0.253927	0.373138	0.454048	0.21054	0.303053	0.238263	0.234816	0.337056	0.208966	0.289041	0.105808	0.172393	0.326112	0.0829108	0.118489	0.095274	0.144656	0.126069	0.340228
0.179561	0.161189	0.0155311	0.315117	0.276384	0.331299	0.344579	0.169582	0.00708934	0.166437	0.239206	0.0782614	0.197159	0.0463594	0.154534	0.0209287	0.122425	0.20817	0.102886	0.0823783	0.311949	0.0158174	0.185343
0.432929	0.0758596	0.247948	0.128997	0.0989069	0.18006	0.434713	0.326111	0.379701	0.336582	0.343343	0.0483656	0.115384	0.262626	0.357131	0.207107	0.240826	0.14512	0.092824	0.186669	0.184903	0.143798	0.265596
0.127412	0.129461	0.124172	0.203915	0.0757889	0.180527	0.263968	0.169191	0.53941	0.164245	0.27189	0.209389	0.252129	0.00933052	0.154984	0.295511	0.405441	0.159622	0.151358	0.454567	0.239196	0.148479	0.386498
0.21931	0.066579	0.258967	0.314636	0.410722	0.153023	0.284893	0.00178748	0.331769	0.122954	0.0132128	0.198059	0.175542	0.256897	0.241032	0.20825	0.24489	0.126454	0.323211	0.25056	0.127977	0.36418	0.0284526
0.250893	0.0711003	0.172222	0.199967	0.253137	0.283414	0.402177	0.401506	0.364368	0.181418	0.0496236	0.551757	0.128131	0.0980849	0.283441	0.135365	0.0811267	0.316878	0.15821	0.0861698	0.289121	0.229498	0.287654
0.320779	0.0301649	0.249916	0.239852	0.270657	0.0856387	0.185901	0.102047	0.342953	0.397843	0.336577	0.0352814	0.111957	0.393678	0.353318	0.423424	0.35162	0.224633	0.0544717	0.467004	2.46379e-05	0.0796439	0.461309
0.426353	0.0766403	0.289405	0.230128	0.484184	0.0673472	0.1502	0.0639621	0.167691	0.321519	0.23124	0.225953	0.0193408	0.353386	0.286431	0.135896	0.270577	0.175244	0.0736003	0.0218384	0.0471111	0.342022	0.23914
0.137061	0.110572	0.255767	0.222514	0.374737	0.584459	0.244395	0.168934	0.0504659	0.211511	0.335388	0.272476	0.310397	0.158206	0.250698	0.223643	0.00761501	0.138107	0.0452072	0.224407	0.298669	0.243521	0.0221646
0.118516	0.129998	0.118418	0.375244	0.070347	0.263355	0.227167	0.073061	0.426934	0.0922225	0.328794	0.360951	0.0434473	0.170641	0.114532	0.0602648	0.0359466	0.210328	0.0150722	0.0358683	0.169532	0.153427	0.060462
0.0528205	0.0714461	0.004088	0.320855	0.0361474	0.164438	0.254702	0.155757	0.203235	0.145317	0.151029	0.297062	0.324341	0.185084	0.286042	0.203392	0.147183	0.248363	0.148241	0.286033	0.368027	0.113148	0.165122
0.0438989	0.0390273	0.0527667	0.185463	0.258819	0.037845	0.128224	0.15791	0.234854	0.166493	0.218891	0.383298	0.408738	0.00406185	0.0525641	0.389223	0.0856097	0.216788	0.0645635	0.0788604	0.174564	0.150368	0.00292553
0.21618	0.030082	0.270621	0.1827	0.0528294	0.0929551	0.309454	0.473576	0.236136	0.271272	0.204136	0.175354	0.224012	0.391409	0.289637	0.125852	0.190914	0.216069	0.0235373	0.1013	0.238135	0.406537	0.00474374
0.218991	0.14094	0.350556	0.191488	0.45276	0.388569	0.162073	0.188337	0.243631	0.212135	0.0278107	0.296403	0.227311	0.0315518	0.0324759	0.206956	0.265213	0.172795	0.0456265	0.413627	0.0908525	0.292247	0.551289
0.265044	0.00515526	0.0734992	0.23565	0.195183	0.120728	0.214813	0.115496	0.120422	0.294886	0.212946	0.410383	0.170525	0.266395	0.0723772	0.212829	0.123257	0.0979067	0.118542	0.112524	0.326849	0.121521	0.111229
0.163339	0.0379664	0.0251214	0.364739	0.457803	0.295426	0.185404	0.0352046	0.0218298	0.293988	0.193377	0.193269	0.0190062	0.268767	0.284735	0.206816	0.31937	0.279701	0.102856	0.0884771	0.210089	0.198435	0.0344397
0.402793	0.0661794	0.337456	0.0676393	0.334239	0.0880812	0	0.306329	0.0406257	0.260578	0.141265	0.536496	0.239131	0.0861338	0.225307	0.331697	0.146186	0.354976	0.0160785	0.239939	0.317002	0.209493	0.229398
0.0416308	0.079598	0.0671145	0.356179	0.165775	0.285727	0.262439	0.295146	0.145761	0.225649	0.0701517	0.100154	0.159077	0.154567	0.349871	0.207114	0.28438	0.0115423	0.249228	0.261897	0.377907	0.1927	0.0377561
0.282936	4.60755e-06	0.185408	0.335742	0.258373	0.40174	0.288227	0.426984	0.324603	0.192118	0.409246	0.0834891	0.287698	0.0221167	0.444696	0.383079	0.178829	0.194647	0.128903	0.136025	0.138959	0.267974	0.0110975
0.128058	0.00718766	0.132754	0.395719	0.240118	0.350957	0.380985	0.176769	0.324817	0.222987	0.270686	0.250151	0.190158	0.109788	0.102246	0.211498	0.177668	0.264472	0.0499708	0.232278	0.354667	0.413885	0.340033
0.173679	0.0646615	0.557409	0.089986	0.290127	0.326343	0.109461	0.28568	0.331106	0.0736557	0.286879	1.91477e-06	0.198595	0.275503	0.0570658	0.172397	0.062179	0.329215	0.103716	0.0202252	0.0389343	0.254423	0.209952
0.337183	0.0466267	0.238525	0.28314	0.293812	0.178164	0.0315027	0.00813142	0.123385	0.469032	0.0753349	0.233278	0.241882	0.287172	0.0568525	0.287112	0.194099	0.247248	0.201482	0.0437013	0.333401	0.0372465	0.437355
0.338648	0.0548375	0.241057	0.171345	0.186785	0.303621	0.0859008	0.183814	0.237031	0.41534	0.218576	0.291452	0.25331	0.111763	0.267793	0.0359278	0.432153	0.165074	0.225791	0.182364	0.242038	0.45451	0.186715
0.0380103	0.0256822	0.114745	0.366348	0.000795099	0.189799	0.177109	0.453113	0.338104	0.299059	0.165329	0.157768	0.300811	0.276122	0.296411	0.0683829	0.155198	0.328931	0.265043	0.35603	0.225536	0.0398362	0.222194
0.161508	0.0816996	0.193344	0.336799	0.182148	0.192263	0.422586	0.480593	0.111722	0.23628	0.322503	0.151778	0.0162603	0.0529586	0.311096	0.182336	0.0146845	0.156858	0.192761	0.313911	0.354274	0.137699	0.346451
0.117949	0.032361	0.0917895	0.156964	0.216014	0.0202322	0.346235	0.0370497	0.221896	0.206688	0.3671	0.430052	0.18847	0.0905775	0.155167	0.153919	0.113926	0.254005	0.166083	0.00147822	0.0718016	0.121068	0.0411705
0.0484766	0.0927222	0.0988238	0.212143	0.256641	0.40502	0.261492	0.0801894	0.0950153	0.235057	0.264131	0.24095	0.345161	0.283049	0.0614247	0.407262	0.035454	0.237545	0.171192	0.197382	0.0442707	0.250501	0.244599
0.21209	0.0389278	0.293633	0.21129	0.355805	0.289606	0.231532	0.269577	0.0951984	0.295498	0.100199	0.213652	0.280944	0.0280585	0.350971	0.198294	0.249406	0.155348	0.120003	0.170733	0.380422	0.135633	0.227504
0.2156	0.0190766	0.116672	0.122932	0.101978	0.0399239	0.137624	0.109979	0.192156	0.086074	0.188719	0.220227	0.226062	0.325438	0.362305	0.287119	0.140068	0.237327	0.0666286	0.190287	0.403168	0.101541	0.143986
0.268675	0.133229	0.158101	0.136769	0.187335	0.27208	0.348822	0.0731289	0.532428	0.199276	0.305401	0.0765242	0.211851	0.0717973	0.152692	0.245668	0.371961	0.219668	0.0221426	0.142531	0.0370332	0.198958	0.273242
0.209675	0.0294818	0.210887	0.242466	0.0957988	0.0498313	0.145109	0.28969	0.309211	0.110859	0.284865	0.192843	0.0478566	0.417043	0.240439	0.15431	0.0485897	0.0182738	0.0980519	0.0225451	0.477999	0.144971	0.120724
0.387023	0.0207479	0.331762	0.379909	0.0783304	0.246444	0.155618	0.409073	0.401772	0.346166	0.108345	0.213552	0.418382	0.280232	0.414645	0.255805	0.0872968	0.131236	0.104847	0.457602	0.0212965	0.00167012	0.193576
0.0749359	0.0152108	0.19359	0.246269	0.201971	0.0424756	0.261636	0.262171	0.168012	0.0144728	0.461187	0.375661	0.21887	0.133302	0.369939	0.197325	0.243704	0.204991	0.233285	0.173355	0.0744241	0.182823	0.0753451
0.273055	0.0255841	0.306713	0.136744	0.0846366	0.049942	0.169187	0.167225	0.255337	0.0321025	0.251984	0.0843296	0.0762052	0.0911646	0.0199683	0.248457	0.167191	0.319369	0.200253	0.254952	0.257639	0.366467	0.143304
0.198376	0.138419	0.00207196	0.254037	0.0215976	0.202305	0.246331	0.0328111	0.425712	0.494469	0.0208556	0.196555	0.025146	0.00348974	0.29389	0.314147	0.251409	0.255303	0.171709	0.241957	0.075549	0.0188601	0.197326
0.182986	0.0898627	0.00772204	0.231874	0.354193	0.371356	0.308693	0.309846	0.302322	0.252446	0.0344696	0.0966995	0.122799	0.0344772	0.224885	0.408307	0.13025	0.0995637	0.0447952	0.292545	0.142636	0.134368	0.285473
0.00537072	0.0357466	0.196884	0.0158288	0.273408	0.31252	0.0766347	0.051529	0.345023	0.495137	0.361005	2.94303e-05	0.227966	0.151631	0.300414	0.0204953	0.437607	0.211206	0.00501941	0.239394	0.0126018	0.242135	0.342136
0.0764243	0.0942235	0.20287	0.354789	0.41316	0.0914673	0.275083	0.361538	0.214183	0.184107	0.0837069	0.277541	0.274618	0.330337	0.199423	0.214664	0.219338	0.0615904	0.139661	0.117758	0.126838	0.219755	0.294317
0.00504751	0.0205533	0.214796	0.136887	0.047217	0.338568	0.267435	0.257085	0.0335576	0.221555	0.342156	0.266259	0.480284	0.26728	0.360773	0.100687	0.170604	0.196059	0.067067	0.128332	0.0872463	0.000538604	0.0568478
0.146393	0.0184118	0.422907	0.355778	0.246281	0.0365041	0.260528	0.0901252	0.351803	0.280545	0.277076	0.349622	0.108586	0.1136	0.351335	0.0449942	0.317487	0.135824	0.0562458	8.41184e-07	0.202558	0.108764	0.124548
0.147817	0.13661	0.394609	0.628834	0.253757	0.223685	0.281268	0.31049	0.356557	0.386486	0.225104	0.031935	0.33319	0.234521	0.378159	0.270159	0.159479	0.311222	0.0230222	0.298233	0.150955	0.292823	0.245751
0.247154	0.119453	0.33449	0.289189	0.122021	0.210129	0.284484	0.0556397	0.198252	0.288739	0.275234	0.323548	0.0185935	0.076037	0.479755	0.260249	0.448953	0.236065	0.00379045	0.155128	0.184898	0.0907482	0.301634
0.057141	0.146418	0.137744	0.216518	0.11679	0.218464	0.175936	0.241941	0.153572	0.246913	0.0407451	0.21185	0.0510033	0.0355931	0.251204	0.312219	0.410624	0.234777	0.0108243	0.0337666	0.210265	0.257034	0.161865
0.0166906	0.00287725	0.122137	0.1774	0.138555	0.262297	0.195068	0.216536	0.17209	0.0792288	0.0401328	0.198852	0.135489	0.0795667	0.307129	0.134033	0.17509	0.23864	0.0549634	0.006126	0.108928	0.147298	0.318991
0.219784	0.0467437	0.0377817	0.183497	0.185561	0.250053	0.193936	0.100151	0.131816	0.175317	0.137081	0.314719	0.120839	0.296993	0.321744	0.0718056	0.161586	0.351729	0.0672808	0.156231	0.531849	0.285699	0.115416
0.03317	6.37855e-06	0.351019	0.451955	0.276624	0.101088	0.0847879	0.220564	0.00641018	0.263168	0.351856	0.384886	0.197193	0.230497	0.351565	0.477685	0.262863	0.194869	0.3042	0.184831	0.0629586	0.0373037	0.235942
0.356593	0.0683748	0.263739	0.345822	0.467229	0.181994	0.38596	0.145049	0.344686	0.0258457	3.12513e-06	0.218541	0.139078	0.182253	0.400526	0.15803	0.0848382	0.340332	0.0596006	0.166388	0.201684	0.188765	0.0619521
0.0405481	0.0405799	0.184505	0.496613	0.136962	0.103034	0.283124	0.339467	0.219823	0.282775	0.379483	0.0966292	0.351645	0.0727951	0.129056	0.418616	0.411043	0.337667	0.167447	0.108251	0.0702545	0.230721	0.132593
0.257893	0.126735	0.256805	0.269755	0.253028	0.341562	0.279089	0.189262	0.418268	0.331424	0.330069	0.00509622	0.232911	0.142847	0.265116	0.117096	0.246065	0.144382	0.0186024	0.184895	0.218217	0.153657	0.342441
0.229516	0.0562703	0.0659248	0.405906	0.156998	0.0274754	0.0736982	0.256073	0.210883	0.021042	0.244437	0.462023	0.349177	0.210688	0.116051	0.252933	0.00269658	0.224719	0.0427195	0.28433	0.224593	0.247659	0.123639
0.0774089	0.0120421	0.09475	0.336839	0.444801	0.0826631	0.23262	0.228783	0.146392	0.324894	0.158193	0.252615	0.258452	0.0327495	0.178827	0.174384	0.156424	0.196796	0.18609	0.320299	0.32924	0.0688337	0.0222636
0.36472	0.0962069	0.227456	0.379049	0.238331	0.232736	0.0219071	0.0240701	0.299303	0.304357	0.410778	0.21789	0.120025	0.314973	0.309266	0.311015	0.285777	0.351905	0.342318	0.079119	0.246884	0.187326	0.135601
0.467161	0.120625	0.244827	0.345215	0.568567	0.38219	0.188909	0.120141	0.183407	0.209796	0.345721	0.00187112	0.127398	0.253074	0.338925	0.0951254	0.0458156	0.201468	0.155839	0.221533	0.0422123	0.262585	0.393518
0.278455	0.0369423	0.077531	0.326217	0.407425	0.00143338	0.269538	0.0974366	0.147193	0.105753	0.084729	0.231919	0.254867	0.274871	0.229278	0.234045	0.0199493	0.256817	0.0601308	0.303099	0.125312	0.290378	0.0191746
0.53542	0.286704	0.234815	0.232707	0.345959	0.218105	0.253636	0.0646022	0.113185	0.157392	0.307322	0.284174	0.102809	0.00599557	0.0124501	0.0577778	0.16526	0.100614	0.125958	0.027262	0.170248	0.122437	0.175306
0.221211	0.0100433	0.361455	0.342044	0.322541	0.33723	0.295185	0.158329	0.258932	0.441334	0.211319	0.219735	0.233385	0.0548687	0.391123	0.0802551	0.297098	0.218036	0.129928	0.317069	0.0954856	0.300034	0.176638
0.243495	0.00671131	0.123243	0.422054	0.336178	0.0600449	0.238657	0.29664	0.287794	0.236822	0.229229	0.128117	0.191963	0.317488	0.292974	0.258616	0.377008	0.151408	0.160213	0.210071	0.0708303	0.0510322	0.179912
0.368733	1.13839e-06	0.048616	0.0793635	0.392758	0.461129	0.403496	0.236909	0.0655216	0.169416	0.251254	0.304251	0.10569	0.276701	0.292	0.2922	0.309859	0.33264	0.243735	0.164874	0.346573	0.394294	0.0164995
0.32353	0.113314	0.0756334	0.295197	0.217192	0.127893	0.121137	0.305462	0.121999	0.284103	0.443999	0.328946	0.417224	0.215184	0.111282	0.214565	0.0591072	0.146253	0.118004	0.0286713	0.346736	0.175029	0.219071
0.00339504	0.0817702	0.0630233	0.147393	0.0579467	0.202035	0.260939	0.297304	0.435967	0.183066	0.0408841	0.0879724	0.138667	0.175319	0.339706	0.0283632	0.201551	0.00563065	0.199835	0.292137	0.345215	0.199595	0.0627621
0.262928	0.00960396	0.25719	0.146349	0.241477	0.0858374	0.431146	0.170816	0.255268	0.250251	0.180405	0.303563	0.274007	0.126287	0.105793	0.259962	0.190611	0.0388865	0.0228244	0.18571	0.172044	0.109382	0.101438
0.550336	0.0352787	0.159778	0.13457	0.261741	0.168623	0.29712	0.230579	0.243	0.285201	0.194837	0.194723	0.132284	0.113038	0.175206	0.165768	0.0684547	0.191208	0.106743	0.0529827	0.168118	0.269362	0.334102
0.178438	0.161007	0.0433364	0.211734	0.284089	0.0168455	0.304631	0.103157	0.354655	0.00972147	0.227538	0.255415	0.374314	0.190428	0.400047	0.0579426	0.0269158	0.400334	0.207953	0.00893486	0.0191151	0.150904	0.234855
0.229434	0.0758102	0.337435	0.315806	0.207636	0.264051	0.295091	0.0721571	0.370307	0.132175	0.0013989	0.352617	0.138307	0.0106227	0.264748	0.125888	0.382345	0.188475	0.271076	0.378243	0.183917	0.376221	0.0470531
0.32926	0.0197912	0.0247683	0.16931	0.424065	0.284221	0.662033	0.202182	0.149795	0.0387961	0.156821	0.129969	0.0454144	0.321677	0.162858	0.123251	0.304329	0.0671009	0.126426	0.345712	0.0742408	0.321638	0.277921
0.242826	0.0296848	0.314744	0.0878186	0.31829	0.29886	0.405385	0.186675	0.205843	0.30449	0.28138	0.400911	0.209651	0.268507	0.284688	0.271051	0.0565094	0.25467	0.16933	0.292987	0.258247	0.338081	0.138521
0.150665	0.11191	0.124223	0.00759715	0.237379	0.134776	0.239737	0.230242	0.154704	0.355796	0.0760652	0.235017	0.0358307	0.171702	0.0324681	0.336332	1.27107e-05	0.0886679	0.0333871	0.278872	0.152757	0.115922	0.267531
0.360169	0.0372655	0.284107	0.351252	0.37269	0.241274	0.0380066	0.257057	0.299946	0.186492	0.295573	0.233608	0.355049	0.170093	0.424915	0.112935	0.0477984	0.190616	0.240895	0.360421	0.210276	0.0446749	0.140689
0.248423	0.137797	0.180129	0.24209	0.091547	0.282656	0.112181	0.360998	0.0257382	0.203284	0.315002	0.0292768	0.082019	0.0365277	0.173668	0.177015	0.10215	0.240206	0.100381	0.369641	0.267435	0.113989	0.192159
0.1975	5.86333e-07	0.0759046	0.20105	0.19761	0.211086	0.202742	0.392689	0.188518	0.352291	0.27639	0.132555	0.302001	0.19214	0.0581212	0.178527	0.334294	0.0720014	0.149222	0.135285	0.17513	0.0390563	0.130396
0.231018	0.0814153	0.310911	0.206638	0.178704	0.0398406	0.197388	0.553154	0.152778	0.109811	0.171407	0.354802	0.280663	0.0946646	0.0677679	0.20896	0.223184	0.346196	0.0717868	0.178643	0.289341	0.473816	0.259086
0.307723	0.0672551	0.0463217	0.0766151	0.284383	0.254142	0.334685	0.2708	0.163163	0.140943	0.252042	0.182584	0.0217462	3.56213e-06	0.0963965	0.278969	0.0163275	4.12411e-05	0.162972	0.0979907	0.369975	0.228429	0.0435931
0.287804	0.0784853	0.088095	0.338371	0.210466	0.233971	0.0685781	0.0363858	0.14803	0.189097	0.367958	0.226884	0.288297	0.21515	0.358798	0.108293	0.327528	0.215069	0.218405	0.241367	0.483216	0.192972	0.388023
0.21004	0.0802907	0.0727773	0.242991	0.394087	0.318357	0.0206747	0.203262	0.262236	0.271459	0.0548124	0.174076	0.137133	0.230934	0.231667	0.128567	0.287732	0.146432	0.0934399	0.245527	0.0859523	0.0617114	0.236118
WT	∆crvA	pVcr002	pVcr017	pVcr025	pVcr034	pVcr036	pVcr043	pVcr045	pVcr058	pVcr062	pVcr065	pVcr067	pVcr071	pVcr079	pVcr080	pVcr082	pVcr084	pVadR	pVcr092	pVcr094	pVcr098	pVcr099
0.193563	0.0987906	0.331075	0.215527	0.0939836	0.360759	0.190059	0.178028	0.381259	0.136713	0.231706	0.283296	0.0975499	0.124428	0.0847867	0.153021	0.204318	0.172377	0.29865	0.258646	0.00293137	0.210583	0.277643
0.154271	0.164744	0.102875	0.338302	0.210224	0.263488	0.229203	0.264471	0.16224	0.0213664	0.0651465	0.240692	0.218027	0.251896	0.0296013	0.280817	0.183127	0.193024	0.0215575	0.469384	0.0150149	0.121442	0.0562157
0.374515	0.018521	0.357678	0.316476	0.250103	0.00409331	0.14377	0.322554	0.191806	0.175564	0.362657	0.461458	0.041578	0.115048	0.347322	0.0991574	0.237338	0.0323334	0.152915	0.415688	0.286639	0.256787	0.150549
0.203507	0.0715955	0.340517	0.286285	0.250127	0.20861	0.107086	0.176058	0.238835	0.0415225	0.248652	0.546258	0.298797	0.199399	0.221201	0.264776	0.363922	0.204046	0.184024	0.383252	0.379503	0.314868	0.101767
0.109199	0.131453	0.320189	0.185707	0.100643	0.24103	0.268249	0.0717163	0.0484526	0.185874	0.219603	0.247597	0.137045	0.286373	0.289826	0.2604	0.509445	0.312421	0.0109321	0.164818	0.215459	0.12148	0.14798
0.170451	0.044061	0.431241	0.189898	0.223234	0.224948	0.179091	0.155752	0.345029	0.295685	0.417606	0.301001	0.297548	0.0471018	0.281562	0.412602	0.10147	0.236409	0.140279	0.318806	0.0617368	0.0527962	0.0273568
0.521163	0.0622595	0.230642	0.345422	0.253674	0.00565509	0.23763	0.157086	0.365936	0.147132	0.129462	0.139862	0.173084	0.157949	0.291849	0.388694	0.217851	0.268616	0.10209	0.535846	0.179545	0.100301	0.0181284
0.231927	0.00807462	0.1375	0.310683	0.0649691	0.253148	0.392959	0.127383	0.1488	0.230369	0.173366	0.357365	0.205695	0.282553	0.247274	0.25754	0	0.313458	0.0926696	0.0477663	0.221964	0.158661	0.228778
0.381834	0.0605109	0.295327	0.337802	0.414203	0.280856	0.305451	0.231326	0.0105278	0.257813	0.358213	0.259488	0.112023	0.232876	0.255143	0.214542	0.14639	0.255285	0.108708	0.352472	0.154596	0.11567	0.410839
0.0815787	0.0431638	0.265813	0.274477	0.28091	0.330321	0.23262	0.256097	0.323891	0.198631	0.260648	0.208507	0.179173	0.199207	0.247373	0.0908328	0.274805	0.214891	7.3075e-07	0.210206	0.419722	0.423638	0.170919
0.0951684	0.12231	0.176012	0.18959	0.330102	0.285401	0.0219071	0.226132	0.314058	0.185694	0.118923	0.234995	0.149798	0.198041	0.304965	0.196501	0.318297	0.0913961	0.0208222	0.312769	0.199876	0.180288	0.407829
0.0410861	0.026656	0.166093	0.304105	0.122837	0.120955	0.188909	0.156654	0.0187124	0.289975	0.194208	0.154543	0.208561	0.155461	0.326317	7.10148e-06	0.115487	0.0658962	0.0915464	0.158437	0.450107	0.143974	0.192174
6.5002e-05	0.0729924	0.331435	0.283761	0.378174	0.0416591	0.269538	0.268393	0.413727	0.453667	0.160615	0.370608	0.0871879	0.229649	0.347576	0.307614	0.40254	0.2077	0.0214135	0.466564	0.178184	0.0398338	0.33071
0.226399	0.0622205	0.235295	0.250598	0.0983507	0.0168081	0.253636	0.268823	0.464356	0.348784	0.315749	0.398752	0.319736	0.123447	0.283948	0.355791	0.353718	0.2379	0.291866	0.0346238	0.33292	0.443574	0.165508
0.0592618	0.124144	0.188059	0.365365	0.357147	0.283914	0.295185	0.200194	0.18918	0.185648	0.282114	0.328135	0.308029	0.100894	0.26036	0.0176743	0.307073	0.088373	0.126152	0.132365	0.252229	0.333768	0.315035
0.115327	0.19044	0.0892818	0.368026	0.263784	0.128987	0.238657	0.152332	0.373415	0.149996	0.0206757	0.240497	0.205972	8.51659e-06	0.36475	0.296002	0.289684	0.23217	0.274022	0.00581063	0.259843	0.281154	0.343559
0.410507	0.0180441	0.0742606	0.260327	0.314665	0.216712	0.403496	0.00162819	0.309887	0.352968	9.45603e-06	0.455386	0.203658	0.0792002	0.0507539	0.119892	0.128814	0.182521	0.0970014	0.151501	0.040194	0.134505	0.210347
0.165946	0.049716	0.24794	0.254906	0.211049	0.331606	0.121137	0.245528	0.0833327	0.135862	0.0536745	0.0569552	0.20974	0.226631	0.256835	0.14158	0.202514	0.40442	0.105977	0.102553	0.29294	0.141846	0.0414682
0.378998	0.0468515	0.406937	0.367704	0.343139	0.134838	0.260939	0.446911	0.146944	0.278223	0.1369	0.366629	0.0459039	0.301294	0.273893	0.318513	0.214457	0.13938	0.153806	0.403045	0.145425	0.254397	0.445909
0.116476	0.0393198	0.246384	0.199552	0.250243	0.33017	0.431146	0.219534	0.234577	0.108484	0.066819	0.296409	0.0266061	0.132331	0.382967	0.373506	0.0108735	0.152892	0.133621	0.189127	0.333835	0.150103	0.00422675
0.161303	0.0415837	0.370561	0.177734	0.306603	0.290135	0.29712	0.214898	0.0808508	0.391532	0.233639	0.259112	0.202786	0.183843	0.202193	0.363768	0.346986	0.0735021	0.0808821	0.365423	0.113509	0.249469	0.148354
0.567996	0.0802631	0.223657	0.319395	0.211007	0.116953	0.304631	0.242395	0.246516	0.213236	0.151339	0.22564	0.138223	0.0547421	0.282758	0.148462	0.19166	0.235797	0.132877	0.29111	0.407556	0.271027	0.116413
0.430229	0.0877161	0.249967	0.184739	0.240147	0.212803	0.295091	0.365425	0.373659	0.236552	0.181672	0.18939	0.107948	0.268566	0.180798	0.283992	0.167983	0.306507	0.0433192	0.271657	0.0517982	0.0360992	0.169722
0.275345	0.0791095	0.170799	0.247761	0.00151792	0.21781	0.662033	0.313836	0.318758	0.28358	0.0286712	0.250817	0.227205	0.257272	0.262635	0.245806	0.333246	0.0803244	0.145441	0.264125	0.134336	0.167732	0.184127
0.311167	0.0418244	0.275531	0.398551	0.308132	0.173374	0.405385	0.264527	0.246215	0.281541	0.141565	0.403099	0.252569	0.241003	0.280441	0.224527	0.261258	0.106044	2.66822e-05	0.0361143	0.00744916	0.167981	0.311688
0.121881	0.0631465	0.276902	0.288719	0.271296	0.347303	0.239737	0.0281897	0.116258	0.218244	0.292681	0.322722	0.356672	0.220338	0.282992	0.0541378	0.292984	0.287551	0.0558873	0.104229	0.323406	0.243795	0.377614
0.261223	0.0644453	0.226904	0.124316	0.0642943	0.263742	0.0380066	0.0499212	0.110331	0.0132464	0.178345	0.25501	0.0688779	0.280729	0.129588	0.045525	0.198005	0.325788	0.290515	0.19267	0.159083	0.205272	0.402096
0.310394	0.109157	0.0598379	0.0161069	0.265394	0.181969	0.112181	0.390115	0.135978	0.0572592	0.358335	0.113505	0.134471	0.314795	0.0635212	0.0943598	0.000394707	0.465091	0.0113501	0.0961945	0.0398626	0.413411	0.25861
0.0906379	0.0396394	0.252648	0.461886	0.110574	0.0429535	0.202742	0.337164	0.185241	0.186436	0.195859	0.325163	0.366593	0.0820413	0.00105799	0.188151	0.100739	0.0601563	0.118569	0.0405014	0.23431	0.230248	0.278696
0.224706	0.0126737	0.227647	0.394101	0.109581	0.213208	0.197388	0.330108	0.19161	0.00265101	0.425959	0.188421	0.209848	0.113303	0.235811	0.0518061	0.443593	0.15211	0.0818026	0.14206	0.27669	0.0912735	0.557113
0.0969986	0.0591736	0.0818673	0.364594	0.0933622	0.106226	0.334685	0.190906	0.0728354	0.497272	0.332326	0.179411	0.0948767	0.039911	0.249009	0.0936298	0.315054	0.117114	0.126785	0.28177	0.385575	0.0327723	0.349039
0.0202437	0.042451	0.00439149	0.197727	0.309305	0.0584339	0.0685781	0.327494	0.293892	0.23234	0.0424085	0.263615	0.406794	0.115071	0.220992	0.345084	0.221167	0.23429	0.0151185	0.126271	0.385601	0.265013	0.171517
0.265958	0.0207711	0.13131	0.232723	0.00541531	0.12246	0.0206747	0.0346076	0.307455	0.110277	0.147005	0.131678	0.25904	0.278527	0.389384	0.0746203	0.22602	0.239576	0.0380779	0.372809	0.194866	0.235399	0.160295
0.117118	0.113162	0.152729	0.383478	0.253677	0.352557	0.190059	0.349119	0.26462	0.0740569	0.24959	0.191562	0.0233859	0.0795638	0.29856	0.226474	0.141012	0.0921578	0.0174866	0.200896	0.177816	0.133277	0.0161144
0.177596	0.0849652	0.37989	0.155459	0.110582	0.00301847	0.229203	0.202289	0.0683351	0.248767	0.291531	0.221552	0.0435264	0.0124253	0.339779	0.308611	0.166197	0.771083	0.0419183	0.214438	0.0412974	0.0199013	0.229768
0.224946	0.10524	0.0556792	0.21537	0.0916721	0.317701	0.14377	0.362699	0.273905	0.24296	0.124459	0.335086	0.218883	0.164856	0.234169	0.0601255	0.182234	0.185065	0.0380969	0.145444	0.254328	0.23928	0.213528
0.262864	0.125948	0.340357	0.236914	0.326177	0.240591	0.107086	0.100753	0.284518	0.21831	0.52537	0.281806	0.234136	0.0584125	0.210548	0.051617	0.405237	0.203167	0.0339692	0.177813	0.19258	0.0329737	0.0996016
0.102432	0.00439793	0.2747	0.408604	0.274762	0.120403	0.268249	0.291754	0.078606	0.25065	0.0637878	0.0708473	0.0836792	0.333371	0.572023	0.126028	0.341921	0.364532	0.262334	0.00373946	0.487867	0.426051	0.0787135
0.173387	0.0995099	0.139906	0.130285	0.341373	0.102858	0.179091	0.154564	0.28496	0.145312	0.10249	0.331054	0.311092	0.20628	0.301858	0.361302	0.40785	0.0341182	0.0723018	0.264917	0.196224	0.13235	0.263688
0.0352329	0.153156	0.304975	0.239041	0.318073	0.00496385	0.23763	0.225775	0.317817	0.301175	0.281229	0.102854	0.210765	0.38644	0.00480455	0.24348	0.129813	0.268403	0.157063	0.164821	0.0559504	0.247788	0.116066
0.238731	0.086829	0.253362	0.107054	0.200028	0.209063	0.392959	0.134234	0.366943	8.50231e-07	0.00469004	0.179464	0.235197	0.276923	0.253116	0.329274	0.034211	0.0508309	0.203256	0.00138074	0.213028	0.134607	0.193473
0.138944	0.0994556	0.0818871	0.314658	0.0509154	0.327732	0.305451	0.2057	0.117774	0.34715	0.367977	0.328161	0.230598	0.346358	0.138653	0.286562	0.174412	0.0549667	0.0988314	0.0186312	0.25477	0.133063	0.189455
0.0735504	0.138039	0.224884	0.391081	0.133724	0.240281	0.318468	0.34213	0.3845	0.0959546	0.226739	0.184997	0.0940133	0.256235	0.315507	0.112517	0.0589583	0.273173	0.177499	0.00384126	0.281159	0.420729	0.175357
0.0281521	0.0501883	0.194985	0.122554	0.320408	0.332226	0.126872	0.404087	0.408862	0.343685	0.469269	0.360077	0.047662	0.228884	0.269719	0.169037	0.132697	7.53828e-05	0.146976	0.239244	0.0697845	0.335147	0.278123
0.232526	0.0160549	0.124635	0.262239	0.388592	0.358208	0.244803	0.422216	0.334882	0.146217	0.272036	0.157843	0.301161	0.159968	0.302149	0.184258	0.264939	0.255916	0.167598	0.171014	0.382702	0.344043	0.296363
0.250766	0.0550416	0.234089	0.25558	0.0155094	0.218446	0.246252	0.00106668	0.291967	0.252246	0.218437	0.0526486	0.272228	0.0745089	0.302282	0.480283	0.324572	0.298973	0.0414193	0.204521	0.306897	0.30864	0.407329
0.16105	0.0285033	0.178914	0.209779	0.261526	0.0526958	0.240618	0.242894	0.338597	0.286082	0.282726	0.323219	0.183508	0.0602673	0.219911	0.144998	0.094425	0.169361	0.0809203	0.03469	0.182719	0.137915	0.23917
0.0229208	0.031894	0.20185	0.302634	0.177845	0.227366	0.277187	0.159015	0.135334	0.0519739	0.250856	0.234685	0.0197533	0.380972	0.166587	0.466051	0.195884	0.357484	0.0552691	0.187413	0.151797	0.26072	0.208789
0.0449424	0.0202324	0.280573	0.339367	0.137596	0.370467	0.354357	0.49731	0.0834901	0.0086664	0.158947	0.200233	0.234779	0.0742723	0.278516	0.234147	0.196479	0.326596	0.0168849	0.288688	0.254392	0.116071	0.409667
0.422761	0.0440795	0.311566	0.397993	0.207458	0.038808	0.393556	0.41172	0.432274	0.38775	0.30234	0.440983	0.267757	0.137669	0.180014	0.385967	0.200101	0.420682	0.00542511	0.0316437	0.0106447	0.399472	0.225403
0.403586	0.0234655	0.366149	0.348192	0.181894	0.331934	0.0635259	0.2733	0.239717	0.299795	0.312518	0.103115	0.310539	0.361026	0.231431	0.331598	0.198735	0.348082	0.0201993	0.317117	0.293304	0.189885	0.221458
0.0624738	0.0344425	0.212561	0.466851	0.23925	0.224187	0.235407	0.346547	0.113956	0.180985	0.276822	0.0488654	0.23514	0.00426969	0.129526	0.242499	0.272641	0.232305	0.097786	0.247445	0.0447961	0.282899	0.214083
0.138447	0.0788766	0.419049	0.144097	0.235788	0.258999	0.148117	0.132788	0.116444	0.102295	0.15681	0.148363	0.230959	0.0567261	0.129022	0.238214	0.378223	0.15564	0.00583437	0.179523	0.240921	0.410992	0.394967
0.363464	0.0221239	0.099182	0.203709	0.230928	0.273523	0.0942532	3.57056e-05	0.198398	0.14554	0.294864	0.430709	0.268483	0.253681	0.248434	0.266085	0.24252	0.0902805	0.276414	0.0604235	0.338277	0.0907577	4.04643e-05
0.18751	0.0445258	0.404482	0.200078	0.167527	0.196336	0.317865	0.220944	0.249453	0.216793	9.30196e-07	0.21845	0.238723	0.0459209	0.249116	0.240336	0.437478	0.257477	0.0825191	0.272846	0.335669	0.170844	0.238506
0.292555	0.123537	0.374578	0.0429307	0.481977	0.308765	0.260147	0.00599388	0.202976	0.277609	0.0823851	0.196348	0.299448	0.0837819	0.0647293	0.368923	0.15535	0.198501	0.0177884	0.307102	0.266264	0.298662	0.219301
0.309725	0.0061373	0.267832	0.208528	0.267527	0.156519	0.176734	0.144839	0.0549971	0.176978	0.284875	0.276703	0.134543	0.230067	0.156673	0.137558	0.0594608	0.163051	0.196575	0.42521	0.187114	0.167277	0.214567
0.154726	0.0318405	0.242859	0.274168	0.37757	0.273856	0.245259	0.175026	0.252363	0.117974	0.305826	0.378518	0.016188	0.318719	0.147745	0.331241	0.07782	0.0721874	0.294938	0.273433	0.244074	0.118536	0.036443
0.0519528	0.0325273	0.30458	0.209918	0.167182	0.246624	0.375378	0.224604	0.378645	0.0770671	0.404895	0.451718	0.252335	0.112745	0.015536	0.383964	0.412509	0.23379	0.264317	0.32799	0.15163	0.232712	0.20212
0.281241	0.0534032	0.160784	0.0723247		0.208523	0.0499768	0.160183	0.0779886	0.0638184	0.130594	0.270735	0.0887722	0.210852	0.23096	0.28403	0.155736	0.253161	0.0319541	0.17022	0.0275689	0.290596	0.446231
0.182847	0.000818584	0.346051	0.288657		0.152584	0.277408	0.338439	0.549159	0.191097	0.0372974	0.174818	0.20562	0.295306	0.54167	0.165033	0.198661	0.207266	0.242377	0.0105172	0.244824	0.144273	0.302237
0.204949	0.12489	0.0648477	0.228635		0.137895	0.243792	0.307301	0.280042	0.232562	0.259428	0.203901	0.0978762	0.168169	0.349008	0.0412803	0.302471	0.151655	0.200798	0.211766	0.201943	0.252051	0.29859
0.115909	0.0271876	0.316592	0.243335		0.0688281	0.18128	0.197319	0.0574262	0.232089	0.151109	0.255976	0.392598	0.0928186	0.109205	0.0331843	0.19482	0.106003	0.0985096	0.117943	0.246868	0.165005	0.267786
0.248276	0.0822909	0.272596	0.358399		0.395811	0.0946068	0.257108	0.111726	0.293741	0.153363	0.327533	0.149015	0.160288	0.374655	0.0172805	0.101728	0.015194	0.0702958	0.0403287	0.0285048	0.300154	0.0473904
0.0353094	0.00385721	0.176231	0.319123		0.2231	0.16546	0.029712	0.328836	0.226778	0.219217	0.0988954	0.237798	0.281699	0.194777	0.150652	0.0323614	0.338528	0.0161721	0.102507	0.222354	0.129513	0.224323
0.419587	0.0133265	1.14558	0.194859		0.252981	0.293353	0.0982777	0.252866	0.271564	0.0469907	0.139969	0.143536	0.269061	0.472659	0.131181	0.233938	0.189686	0.082962	0.312563	0.0416222	0.0383453	0.246517
0.232772	0.115453	0.0319091	0.403642		0.0764825	0.200191	0.0702506	0.360029	0.215179	0.0952624	0.273573	0.442027	0.179057	0.35484	0.19216	0.415205	0.233877	0.207115	0.388808	0.335408	0.27679	0.186531
0.301363	0.177652	0.297063	0.231758		0.366397	0.252577	0.0874507	0.277787	0.241502	0.196855	0.268534	0.382724	0.156478	0.439391	0.465023	0.0605257	0.300291	0.287861	0.29561	0.138291	0.180136	0.296203
0.200018	0.0707683	0.170984	0.361072		0.2553	0.228651	0.144643	0.27862	0.0250998	0.353895	0.337001	0.0152634	0.278642	0.217835	0.285233	0.373226	0.459721	0.2814	0.240935	0.148217	0.15784	0.156014
0.0426265	0.03594	0.120471	0.347789		0.412087	0.465189	0.332489	0.194436		0.149472	0.0259975	0.0512815	0.351035	0.0839188	0.275064	0.107859	0.313063	0.27416	0.15207	0.0262062	3.11953e-05	0.0807155
0.322866	0.0106052	0.388088	0.420535		0.400442	0.155858	0.253511	0.0752726		0.296673	0.188942	0.418377	0.281145	0.285342	0.169854	0.272862	0.262865	0.156311	0.285224	0.224157	0.209885	0.275636
0.241164	0.0164725	0.161521	0.200446		0.0564845	0.127913	0.184396	0.0898358		0.432446	0.211523	0.26656	0.351961	0.177521	0.109763	0.232472	0.154582	0.0986382	0.0721125	0.217541	0.42618	0.0984917
0.265118	0.0280614	0.267615	0.0471605		0.421957	0.407926	0.210317	0.468014		0.199304	0.174798	0.200356	0.251383	0.137321	0.356205	0.104666	0.250089	0.0806028	0.0303831	0.382637	0.0888965	0.0799864
0.344186	0.0392044	0.220452	0.328299		0.16016	0.0366245	0.321615	0.19964		0.200332	0.198097	0.338059	0.288756	0.345102	0.120292	0.271456	0.175581	0.13845	0.502298	0.154584	0.282243	0.195965
0.250362	0.0559556	0.121872	0.338083		0.0116875	0.118576	0.0995085	0.0221303		0.0759081	0.00550674	0.18863	0.0474781	0.276456	0.308201	0.516432	0.0128975	0.0633287	0.236109	0.295414	0.263863	0.0270555
0.433732	0.244282	0.286714	0.196887		0.369869	0.0476258	0.357464	0.536864		0.135144	0.224752	0.122891	0.212859	0.416424	0.245289	0.339427	0.322179	0.173353	0.163679	0.286836	0.0539316	0.00540299
0.103407	0.00927598	0.162764	0.255307		0.319989	0.0764677	0.131093	0.275096		0.245341	0.176926	0.111344	0.317372	0.0571602	0.230712	0.343364	0.189959	0.043515	0.222858	0.064474	0.230892	0.392484
0.0897381	0.151407	0.0288546	0.24515		0.0840114	0.0189397	0.270795	0.0956502		0.151151	0.191774	0.267048	0.0455646	0.144522	0.0311473	0.182379	0.329966	0.0208427	0.0625155	0.0632173	0.00426037	0.335008
0.0902879	1.77547e-05	0.0926232	0.304303		0.36217	0.391026	0.326428	0.193033		0.0300036	0.424916	0.0602707	0.165148	0.215134	0.225089	0.14125	0.389807	0.0369997	3.30068e-05	0.315743	0.146738	0.0161515
0.0804547	0.0279988	0.244715	0.353046		0.0256697	0.068168	0.203743	0.231298		0.288206	0.164029	0.145843	0.0987711	0.231247	0.464512	0.178924	0.282147	0.000275514	0.188962	0.380959	0.37196	5.57231e-05
0.165667	0.0579009	0.227051	0.272651		0.228372	0.0729936	0.108361	0.0798844		0.190475	0.270369	0.202479	0.17466	0.0673649	0.244336	0.274514	0.151428	0.0323505	0.292282	0.468331	0.0454027	0.197478
0.209483	0.123581	0.332014	0.3152		3.50018e-06	0.11225	0.385812	0.0193422		0.00235598	0.0904513	0.0391028	0.293287	0.216666	0.310024	0.704975	0.190779	0.103588	0.215008	0.0976002	0.179752	0.0894101
0.153296	0.148366	0.00556378	0.262944		0.235075	0.00681261	0.423908	0.319711		0.151491	0.275033		0.182478	0.20872	0.14947	0.379928	0.265959	0.102903	0.209367	0.214667	0.296834	0.0859186
0.174368	0.113021	0.163396	0.104694		0.210208	0.229742	0.395415	0.442407		0.0576353	0.0202722		0.256423	0.183068	0.262493	0.157288	0.250032	0.0797358	0.286404	0.196818	0.327209	0.0850632
0.265114	0.187523	0.0337579	0.126396		0.0604059	0.15543	0.270674	0.486381		0.0108843	0.140524		0.432171	0.320101	0.115332	0.217075	0.199587	0.169322	0.207338	0.281592	0.143503	0.0937966
0.07643	0.0897822	0.251922	0.233306		0.130922	0.143174	0.18362	0.372607		0.0308544	0.453114		0.2316	0.00960487	0.091594	0.0683887	0.149036	0.0860469	0.000870948	0.475587	0.0923721	0.359814
0.283921	0.0135619	0.162585	0.430655		0.0624413	0.0846538	0.28871	0.178347		0.214532	0.201577		0.27395	0.082057	0.173807	0.351295	0.340712	0.160144	0.192201	0.367922	0.21725	0.0464665
0.306865	0.0961779	0.202508	0.0673424		0.120903	0.151271	0.0157946	0.364532		0.27718	0.0717641		0.138406	0.241443	0.00624765	0.498686	0.130566	0.0891659	0.341021	0.306929	0.333566	0.294094
0.0014335	0.0484771	0.0933719	0.303374		0.186464	0.12245	0.111613	0.283177		0.334345	0.173948		0.265674	0.305289	0.422037	0.436066	0.293743	0.161732	0.0953331	0.45292	0.297343	0.465528
0.235092	0.0342683	0.346431	0.317352		0.231367	0.224824	0.222931	0.527153		0.376274	0.152992		0.14081	0.0536725	0.125185	0.41889	0.237409	0.245059	0.132511	0.254924	0.173261	0.297818
0.0579449	0.0332814	0.0472291	0.100242		0.563599	0.251433	0.26775	0.282947		0.217702	0.263426		0.301049	0.306603	0.352988	0.365068	0.155336	0.0411296	0.286081	0.175252	0.169669	0.0824667
0.118922	0.0521319	0.3069	0.163072		0.0751369	0.475502	0.374954	0.229689		0.170289	0.0640761		0.116098	2.17183e-05	0.0369764	0.363346	0.341354	0.185838	0.0917196	0.146581	0.383922	0.042062
0.236605	0.178215	0.360516	0.144487		0.271247	0.123246	0.201778	0.151335		0.280465	0.242431		0.135842	0.111573	2.33129e-05	0.0928385	0.286342	0.274302	0.021785	0.363448	0.324151	0.33495
0.333989	0.316233	0.057057	0.347277		0.0378998	0.263469	0.271088	0.198675		0.333307	0.264038		0.0149067	0.305382	0.225254	0.0558378	0.125536	0.0978992	0.171244	0.210943	0.198432	0.161302
0.348274	0.231953	0.290069	0.218071		0.0350307	0.341804	0.243384	0.393294		0.506986	0.0097704		0.2171	0.312725	0.188983	0.307557	0.073723	0.00564652	0.01505	0.274268	0.283264	0.0653441
0.362285	0.161006	0.347905	0.158595		0.12122	0.170107	0.349516	0.315533		0.434462	0.173161		0.00621956	0.279858	0.31703	0.26371	0.0321022	0.347026	0.0269606	0.520904	0.023202	0.0371214
0.0748968	0.123462	0.280473	0.204629		0.249163	0.0293377	0.308425	0.23716		0.132686	0.165692		0.226111	0.169035	0.210124	0.151513	0.231586	0.20886	0.367876	0.0250065	0.206921	0.348595
0.0423496	0.065147	0.198618	0.375169		0.239926	0.0823682	0.250024	0.267243			0.35706		0.0556413	0.324367	0.103342	0.00403044	0.195855	0.286244	0.264938	0.264458	0.0403341	0.308883
0.186443	0.0434521	0.361461	0.391521		0.290994	0.249311	0.017466	0.397975			0.190273		0.358026	0.220691	0.310965	0.325455	0.0392875	0.00857714	0.301942	0.0294614	0.241033	0.248135
0.454254	0.0177938	0.14369	0.152299		0.336174	0.259929	0.474943	0.296911			0.0917629		0.117536	0.148959	0.0400201	0.443906	0.126579	0.0483791	0.0897409	0.26314	0.350547	0.239711
0.0381356	0.0416295	0.36453	0.292226		0.352545	0.393296	0.0987727	0.397273			0.142874		0.182802	0.101977	0.302339	0.34307	0.460603	0.00303578	0.365528	0.120824	8.72402e-06	0.146902
0.0572934	0.0899574	0.054686	0.253934		0.099301	0.385748	0.204332	0.310592			0.282306		0.389865	0.309359	0.233429	0.297579	0.461657	0.0612728	0.173139	0.372998	0.1687	0.23296
0.20003	0.0157497	0.431099	0.104726		0.36248	0.269387	0.276962	0.280658			0.314049		0.235666	0.0260895	0.328083	0.206502	0.419524	0.0269758	0.0774063	0.274014	0.315144	0.160309
0.025883	0.090289	0.107542	0.326691		0.255087	0.160207	0.0552137	0.226334			0.238146		0.1013	0.254433	0.212919	0.125048	0.351637	0.0728904	0.342405	0.0489442	0.181827	0.217554
0.21499	0.0065351	0.182246	0.481026		0.338322	0.168299	0.204121	0.208494			0.284871		0.196198	0.31711	0.241806	0.324962	0.196957	0.33116	0.229318	0.145734	0.387502	0.178607
0.16401	0.0305257	0.0170752	0.289515		0.405533	0.340668	0.206418	0.509072			0.304238		0.220508	0.15006	0.145377	0.286613	0.341884	0.0699541	0.331516	0.194391	0.21027	0.125558
1.55289e-05	0.055785	0.0380739	0.285949		0.10913	0.269293	0.321555	0.329305			0.332737		0.220449	0.261721	0.139498	0.139572	0.0809124	0.269861	0.412487	0.322247	0.369206	0.0790333
0.284221	3.14461e-06	0.350885	0.2856		0.273902	0.263019	0.424487	0.347312			0.368917		0.339788	0.359622	0.262333	0.144874	0.392611	0.0769734	0.222249	0.23142	0.070544
0.0674315	0.0249438	0.31636	0.144272		0.017348	0.143167	0.0412858	0.467659			0.417613		0.306688	0.38445	0.0876879	0.160059	0.195328	0.00521197	0.176178	0.387801	0.201725
0.0691863	0.0216637	0.382088	0.315196		0.173435	0.160811	0.308441	0.105979			0.00437107		0.424532	1.71309e-06	0.342335	0.360425	0.0487445	0.0463606	0.295798	0.374753	0.0317663
0.0373892	0.0476647	0.215983	0.0192702		0.00881196	0.289305	0.26019	0.133183			0.255596		0.219494	0.174991	0.111763	0.294449	0.244176	0.0333625	0.00107143	0.254523	0.22241
0.141274	0.0829026	0.184012	0.305098		0.173565	0.169291	0.119185	0.272032			0.187948		0.152061	0.368974	0.368711	0.246043	0.0760156	0.0249461	0.0989373	0.180876	0.183393
0.389001	0.100578	0.219949	0.270615		0.0404186	0.350429	0.00917523	0.0104915			0.0185586		0.261346	0.343335	0.33691	0.231034	0.147754	0.147254	0.0588212	0.177821	0.223563
0.109022	0.062293	0.388086	0.314008		0.0497269	0.294573	0.203458	0.16079			0.378549		0.317243	0.417675	0.364259	0.282313	0.17062	0.0249495	0.44273	0.0610549	0.0857162
0.29411	0.0545438	0.211655	0.41725		0.209522	0.212686	0.207204	0.237629			0.24146		0.243304	0.370841	0.327644	0.034756	0.136676	0.0150853	0.0146237	0.306603	0.295506
0.418604	0.0451821	0.19501	0.28734		0.293752	0.354264	0.295388	0.0128997			0.183714		0.128691	0.131516	0.125085	0.234985	0.000663989	0.0206912	0.0910098	0.137136	0.0512652
0.128542	0.104878	0.320982	0.268799		0.446654	0.361566	0.19558	0.30066			0.304099		0.171643	0.134309	0.247166	0.395735	0.0810678	0.115163	0.351301	0.0546913	0.308814
0.396541	0.101606	0.0484314	0.267062		0.108626	0.375803	0.413104	0.434514			0.106306		0.315943	0.366731	0.0604739	0.353865	0.293697	0.0972562	0.136687	0.00353064	0.0346137
0.186899	0.0451189	0.377241	0.345801		0.383708	0.113541	0.427325	0.0217285			0.259514		0.0563983	0.276006	0.0504799	0.385726	0.140797	0.130895	0.019765	0.0122261	0.206963
0.275371	0.0292814	0.426678	0.34458		0.105306	0.308333	0.20253	0.431991			0.254737		0.0151127	0.32184	0.109294	0.10563	0.124893	0.142327	0.0635759	0.158995	0.355292
0.242125	0.0193354	0.236094	0.446987		0.130728	0.0657	0.190977	0.181313			0.539793		0.0280941	0.0254276	0.241283	0.231966	0.231816	0.0360366	0.163316	0.207965	0.340782
0.282401	0.037473	0.165008	0.336745		0.303079	0.176342	0.196723	0.289569			0.00082131		0.191708	0.272109	0.267303	0.120522	0.150569	0.135361	0.0419835	0.161982	0.301716
0.440503	0.0233583	0.123584	0.41219		0.125608	0.174272	0.246605	0.0325102			0.271585		0.0541544	0.0774165	0.0397797	0.166803	0.0995114	0.0434223	0.0673073	0.061138	0.186966
0.0564654	0.040634	0.18401	0.211281		0.251035	0.431354	0.256126	0.0306771			0.366936			0.0787656	0.19809	0.245155	0.00722061	0.138438	0.0665373	0.0585422	0.156572
0.142735	0.161113	0.342472	0.299406		0.0972169	0.145995	0.0366368	0.118016			0.281936			0.156086	0.0619385	0.300451	0.18236	0.045694	0.477428	0.0522283	0.298684
0.365971	0.0424225	0.114416	0.370938		0.403115	0.0772446	0.0776345	0.110965			0.189935			0.21826	0.200093	0.226686	0.299339	0.0941221	0.160268	0.237547	0.151975
0.00740561	0.12497		0.110704		0.141017	0.183077	0.266875	0.218359			0.192753			0.189749	0.199957	0.190046	0.334859	0.117895	0.166082	0.347193	0.167247
0.251565	0.0574849		0.370421		0.214057	0.430246	0.0132408	0.305309			0.258337			0.188992	0.0125984	0.187411	0.421649	0.127347	0.00253137		0.167781
0.0496481	0.136404		0.536428		0.0155987	0.185856	0.24083	0.353481			0.334748			0.301074	0.316633	0.0809913	0.304299	0.0644224	0.218252		0.167542
0.023175	0.0781167		0.24		0.304178	0.323716	0.284194	0.305268			0.226335			0.0868423	0.181525	0.177486	0.0609253	0.113222	0.27907		0.321945
0.571826	0.0283457		0.243054		0.110794	0.334671	0.0248706	0.324283			0.315325			0.025703	0.191404	0.132216	0.285754	0.0951707	0.1298		0.181217
0.0219544	0.0792354		0.312522		0.0102477	0.18408	0.366847	0.227836			0.124921			0.329723	0.24813	0.124534	0.292852	0.0433743	0.219639		0.392439
0.169554	0.0647629		0.270728		0.196192	0.226385	0.130997	0.465036			0.156287			0.152649	0.21025	0.217052	0.335788	0.163584	0.134191		0.144971
0.0432459	0.0124797		0.127073		0.106515	0.274177	0.34019	0.314905			0.266541			0.324814	0.408432	0.332421	0.21568	0.0692737	0.19192		0.224925
0.289041	0.0714081		0.193289		0.156048	0.236128	0.171514	0.513017			0.123217			0.350673	0.20722	0.193055	0.282189	0.204976	0.222525		0.203656
0.0698345	0.0049314		0.127176		0.205282	0.289938	0.335316	0.293677			0.348327			0.304999	0.488211	0.0916917	0.457879	0.248506	0.181885		3.70107e-07
0.113258	0.0232438		0.0740031		0.0909711	0.430057	0.305193	0.315897			0.337829			0.100554	0.259795	0.18245	0.266281	0.0934605	0.35254		0.0486189
0.223547	0.154559		0.3521		0.255588	0.331993	0.199745	0.269794			0.16283			0.152073	0.0569596	0.0774948	0.16839	0.10023	0.121235		0.268713
0.248153	0.0210306		0.126953		0.233583	0.216595	0.0165941	0.158308			0.34064			0.362363	0.0770985	0.232074	0.29956	0.129293	0.280863		0.242368
0.303176	0.0178308		0.315208		0.200976	0.162366	0.0419541	0.453738			0.270199			0.150725	0.262283	0.271775	0.326636	0.0148599	0.255176		0.0604976
0.109566	0.155788		0.274329		0.399138	0.455047	0.370494	0.202911			0.242847			0.284426	0.753769	0.265768	0.261221	8.72497e-05	0.27561		0.0421825
0.14188	0.0779504		0.153106		0.0842237	0.535551	0.0967531	0.390251			0.2752			0.243168	0.0315013	0.24116	0.301931	0.00680653	0.061702		0.238288
0.0305235	0.0101463		0.192704		0.315218	0.185715	0.247811	0.145903			0.16812			0.305007	0.141652		0.312511	0.147742	0.206108		0.322235
0.212348	0.0241904		0.22031		0.277892	0.283047	0.316739	0.105508			0.303389			0.260004	0.237113		0.413902	0.312624	0.20852		0.199445
0.0535933	0.0215735		0.275107		0.416969	0.32936	0.390716	0.212544			0.123847			0.0574107	0.270612		0.362135	0.0550709	0.158059		0.307387
0.0111915	0.0190865		0.324785		0.272025	0.280562	0.190009	0.404644			0.24783			0.278383	0.0966063		0.0847513	0.27671	0.0662334		0.166332
0.156845	0.0281408		0.336255		0.208693	0.16115	0.390729	0.333677			0.222007			0.306801	0.30208		0.129852	0.0208122	0.0246205		0.0186087
0.126844	0.048083		0.00449551		0.0292218	0.13619	0.425999	0.266801			0.380486			0.127	0.0173627		0.132436	0.269007	0.203338
0.0350877	0.0545979		0.29743		0.0821042	0.537001	0.212856	0.544554			0.30707			0.324089	0.291789		0.266878	0.0206701	0.248247
0.127961	0.15205		0.305508		0.0507539	0.27439	0.279112	0.0477359			0.500561			0.238166	0.0277943		0.216087	0.0831381	0.321423
0.192596	0.0504393		0.187128		0.0941522	0.205599	0.183484	0.260192			0.209945			0.121119	0.128259		0.0208977	0.0298584	0.431996
0.29799	0.0351551		0.429399		0.138109	0.307447	0.348738	0.141559			0.0624669			0.274571	0.314981		0.4302	0.173314	0.21299
0.30833	0.0645675		0.0961765		0.262503	0.202208	0.27285	0.364107			0.366934			0.139304	0.445012		0.0251082	0.197899	0.112402
0.271936	0.0751412		0.377124		0.233959	0.274195	0.46472	0.336932			0.231451			0.253427	0.354766		0.104751	0.174864	0.256111
0.00433826	0.0340036		0.0523258		0.12572	1.05786	0.195168	0.331771			0.272189			0.221313	0.326581		0.348898	0.129007	0.217513
0.00593963	0.175755		0.436894		0.0717911	0.101954	0.248074	0.00359486			0.0438252			0.292259	0.240966		0.19553	0.0112645	0.284433
0.0280727	0.0693643		0.430359		0.471091	0.256158	0.412644	0.454796			0.0930179			0.103381	0.186758		0.281006	0.1996	0.10383
0.0974133	0.113133		0.338859		0.364461	0.0956107	0.413858				0.211415			0.446975	0.240813		0.294184	0.14472	0.0628546
0.0615381	0.0994187		0.106911		0.127674	0.261815	0.370667				0.134598			0.31915	0.0616394		0.117265	0.0218723	0.0237076
0.218538	0.0543715		0.0667019		0.219816	0.285505	0.0545123				0.297637			0.338682	0.210959		0.291348	0.216204	0.252807
0.129401	0.00152024		0.323418		0.236236	0.345622	0.228558				0.433058			0.382882	0.230382		0.239139	0.146151	0.042534
0.343403	0.115268		0.237536		0.0906857	0.317864	0.183039				0.307626			0.218615			0.136019	0.209719	0.0484085
0.171174	0.102107		0.324485		0.288918	0.0942187	0.404933				0.0751886			0.30705			0.257368	1.47575e-06	0.135211
0.0431083	0.0361311		0.268181		0.227728	0.373194	0.313768				0.221144			0.237873			0.250187	0.169225	0.149326
0.315073	0.0285178		0.324109		0.288416	0.166528	0.195974				0.234334			0.390919			0.151643	0.216212	0.272555
0.0568005			0.373019		0.193583	0.28768	0.288298				0.28901			0.190493			0.210337	0.245418	0.240808
0.168561			0.432085		0.173686	0.148384	0.315558				0.212595			0.273417				0.021756	0.0189095
0.195929			0.159393		0.324679	0.265321	0.236898				0.321176			0.0372104				0.118052	0.0529443
0.259822			0.194388		0.167023	0.0393592	0.0454254				0.27455			0.151362				0.0493351	0.0975831
0.120035			0.085727		0.39341	0.292042	0.17897				0.256828			0.1914				0.17057	0.235795
0.190229			0.00842897		0.233052		0.387199				0.0464851			0.215536				0.0669648	0.0118973
0.221214			0.227374		0.387102		0.313552				0.458947			0.171557				0.11466	0.00119894
0.0199039			0.280263		0.371027		0.376396				0.365815			0.148952				0.167113	0.114784
0.0553135			0.205427		0.282327		1.63125e-05							0.042158				0.214133	0.287615
0.190027			0.500513		0.0907789		0.034912							0.385829				0.0193739	0.229749
0.105862			0.00682961		0.168449		0.0277655							0.252215				0.330638	0.257449
0.330667			0.546735		0.310776		0.315465							0.323884				0.158639	0.305645
0.206796			0.329556		0.399992									0.34129				0.0448183	0.285585
0.427684			0.25923		0.212088									0.263003				0.355527
0.14334			0.26244		0.229427									0.40875				0.0354907
0.337286			0.00681298		0.304557									0.266952				0.115577
0.103352			0.283986		0.119063									0.124282				0.0927498
0.1041			0.339127		2.15813e-06									0.177931				0.0312725
WT	∆crvA	pVcr002	pVcr017	pVcr025	pVcr034	pVcr036	pVcr043	pVcr045	pVcr058	pVcr062	pVcr065	pVcr067	pVcr071	pVcr079	pVcr080	pVcr082	pVcr084	pVadR	pVcr092	pVcr094	pVcr098	pVcr099
0.0689163			0.215662		0.205356									0.00142346				0.3869
0.293624			0.302768		0.217509									0.17369				0.0967125
0.00906608			0.156415		0.301722									0.249174				0.168647
0.111383			0.411892		0.405088									0.0587198
0.122336			0.3212		0.117562									0.0724607
0.219838			0.242786											0.155347
0.0440632			0.357107											0.265643
0.375032			0.262932											0.347735
0.247375			0.293904											0.341466
			0.201938											0.383135
			0.216846											0.12196
			0.250646											0.172997
			0.321036
			0.186565
			0.138086
			0.310526
			0.234955

## Sheet: Fig. 1c
Source Data, Fig. 1c
	quantification (normalized to 5S rRNA signal
		VadR	5S rRNA		ratio	normalized to Wt (OD 0.1)
Wt	OD 0.1	171402	840096		0.204027	1	100
	OD 0.5	127563	815397		0.156443	0.766776	76.6776
	OD 2.0	49536	724494		0.0683732	0.335119	33.5119
	OD 2.0 + 6h	72183	648168		0.111365	0.545834	54.5834
∆vadR + pVadR	OD 0.1	1027764	819453		1.25421	6.14727	614.727
	OD 0.5	1099848	727251		1.51234	7.41244	741.244
	OD 2.0	1104426	714567		1.54559	7.57542	757.542
	OD 2.0 + 6h	918135	578247		1.58779	7.78227	778.227

## Sheet: Fig. 1d
Source Data, Fig. 1d

## Sheet: Fig. 2a
Source Data, Fig. 2a
Feature ID	log2 fc	(-)LOG10 p value
VC_0932	-2.23266	42.4425
VC_0934	-2.20477	52.4342
VC_0933	-2.19219	27.9136
VC_0928	-1.83996	55
VC_0935	-1.79909	35.5467
VC_0386	-1.70044	0.886057
VC_0936	-1.69153	23.4559
VC_0917	-1.67356	20.9747
VC_0919	-1.59932	12.7305
VC_0385	-1.57531	0.853872
VC_0918	-1.54597	18.2062
VC_0916	-1.5008	17.7545
VC_0931	-1.43829	11.0273
VC_A0043	-1.3505	55
VC_A0864	-1.33914	18.7986
VC_0920	-1.30451	15.1959
VC_0010	-1.29278	0.60206
VC_1888	-1.25096	55
VC_0937	-1.25096	55
VC_1558	-1.23266	0.721246
VC_1264	-1.22651	12.1798
VC_A0752	-1.19535	2.16813
VC_0590	-1.18903	2
VC_2674	-1.16993	2.3279
VC_0855	-1.14405	2
VC_2560	-1.10434	1.04576
VC_0938	-1.09761	9.20135
VC_0384	-1.07724	1.39794
VC_2561	-1.07724	1.30103
VC_0612	-1.01436	0.387216
VC_0711	-1.01436	2.32514
VC_0008	-0.9855	1.69897
VC_0856	-0.9855	2
VC_2352	-0.978196	6.54061
VC_1235	-0.970854	0.356547
VC_0589	-0.956057	2
VC_0968	-0.948601	2
VC_2559	-0.941106	1.22185
VC_1826	-0.941106	1.1549
VC_0611	-0.925999	0.638272
VC_A0075	-0.918386	7.20482
VC_A1076	-0.895303	1.39794
VC_0009	-0.887525	0.886057
VC_0687	-0.863938	2.74958
VC_A1075	-0.85599	11.7055
VC_1920	-0.847997	2.03527
VC_2558	-0.847997	1.30103
VC_0930	-0.83996	8.54363
VC_A0044	-0.823749	10.1107
VC_A0074	-0.823749	7.7986
VC_0018	-0.815575	7.08725
VC_0466	-0.807355	1.1549
VC_0985	-0.782409	0.69897
VC_2667	-0.773996	2.33442
VC_0927	-0.765535	3.76955
VC_0977	-0.765535	0.823909
VC_A0701	-0.757023	0.508638
VC_0885	-0.748461	1.1549
VC_0615	-0.748461	0.886057
VC_1168	-0.731183	5.5157
VC_0921	-0.731183	4.38828
VC_2084	-0.722466	0.721246
VC_2761	-0.713696	0.823909
VC_A0219	-0.704872	0.552842
VC_A0052	-0.704872	1.22185
VC_A0166	-0.669027	2
VC_A0989	-0.659925	1.30103
VC_A0849	-0.659925	5.38934
VC_A0398	-0.659925	2
VC_2058	-0.650765	6.7122
VC_2664	-0.650765	0.387216
VC_1217	-0.641546	1.22185
VC_A0952	-0.62293	4.17393
VC_2508	-0.62293	0.619789
VC_0467	-0.62293	1.22185
VC_2101	-0.62293	1.22185
VC_1442	-0.613532	5.23657
VC_2675	-0.613532	1.09691
VC_2100	-0.613532	0.853872
VC_A0554	-0.604071	3.02919
Tfor	-0.604071	0.443697
VC_0540	-0.604071	0.619789
VC_A0759	-0.584963	0.823909
VC_A0760	-0.584963	1
VC_0541	-0.584963	1.04576
VC_1441	-0.584963	4.59517
VC_0922	-0.575312	2.8041
VC_1899	-0.575312	1.09691
VC_1439	-0.565597	4.93554
VC_0486	-0.565597	0.920819
VC_2600	-0.565597	2.02872
VC_A0473	-0.565597	0.886057
VC_1055	-0.565597	0.958607
VC_0924	-0.565597	3.06449
VC_2657	-0.555816	0.638272
VC_0468	-0.555816	0.853872
VC_2545	-0.555816	3.78781
VC_A0804	-0.545968	1.69897
VC_1953	-0.545968	2.15989
VC_A0045	-0.545968	3.01863
VC_2392	-0.545968	0.958607
VC_0481	-0.526069	2.15989
VC_1056	-0.526069	0.886057
VC_2751	-0.526069	1
VC_1577	-0.526069	1.69897
VC_0395	-0.526069	3.14874
VC_2059	-0.526069	3.74715
VC_A0076	-0.526069	0.337242
VC_0188	-0.526069	0.853872
VC_2085	-0.526069	0.455932
VC_1440	-0.516015	2.59176
VC_0469	-0.505891	0.886057
VC_2316	-0.505891	0.619789
VC_A0641	-0.495695	0.619789
VC_A0014	-0.495695	0.853872
VC_0487	-0.495695	0.327902
VC_2658	-0.495695	0.221849
VC_2659	-0.485427	0.522879
VC_0925	-0.485427	2.05012
VC_0926	-0.475085	1.69897
VC_2086	-0.475085	0.408935
VC_0858	-0.475085	0.0861861
VC_0122 cyaA	-0.475085	1.22185
VC_1578	-0.475085	0.853872
VC_A0159	-0.475085	0.408935
VC_0702	-0.464668	0.853872
VC_0538	-0.464668	0.356547
VC_1905	-0.464668	0.420216
VC_0485	-0.464668	0.823909
VC_2644	-0.464668	0.721246
Vcr082	-0.464668	2
VC_0880	-0.454176	1.30103
VC_1564	-0.454176	0.130768
VC_0863	-0.454176	1.52288
VC_0194	-0.454176	0.886057
VC_0789	-0.443607	0.823909
VC_2665	-0.443607	0.180456
VC_0231	-0.443607	0.356547
VC_1350	-0.443607	2.35952
VC_2212	-0.443607	1.09691
VC_A0983	-0.432959	0.346787
VC_A0643	-0.432959	0.173925
VC_2510	-0.422233	0.443697
VC_2736	-0.422233	0.568636
VC_0988	-0.422233	1.09691
VC_A1008	-0.422233	0.207608
VC_0230	-0.422233	0.259637
VC_0786	-0.411426	0.585027
VC_2643	-0.411426	0.167491
VC_2602	-0.411426	1.69897
VC_0539	-0.411426	0.346787
VC_1119	-0.411426	0.721246
VC_0234	-0.411426	0.508638
VC_A0757	-0.411426	0.180456
VC_0383	-0.400538	0.275724
VC_2656	-0.400538	0.346787
VC_1422	-0.400538	1.69897
VC_A0642	-0.400538	0.124939
VC_A0118	-0.400538	0.148742
VC_A0087	-0.400538	1.22185
VC_2691	-0.389567	0.327902
VC_1804	-0.389567	0.091515
VC_2040	-0.389567	2
VC_A0785	-0.389567	0.677781
Vcr039	-0.389567	0.568636
VC_0285	-0.389567	0.552842
VC_1160	-0.389567	0.823909
VC_0229	-0.389567	0.327902
VC_0477	-0.389567	0.443697
VC_1477	-0.389567	0.0809219
VC_A0624	-0.389567	0.455932
VC_0827	-0.378512	0.638272
VC_A1028	-0.378512	0.638272
VC_0233	-0.378512	0.537602
VC_0232	-0.378512	0.387216
VC_A0017	-0.378512	0.619789
VC_A0631	-0.378512	0.0861861
Vcr015	-0.367371	0.244125
VC_A0993	-0.367371	0.267606
VC_2764	-0.367371	0.568636
VC_0792	-0.367371	0.124939
VC_0826	-0.356144	0.638272
VC_1379	-0.356144	0.823909
VC_2617	-0.356144	0.221849
VC_0923	-0.356144	0.69897
VC_A0136	-0.356144	0.327902
VC_1516	-0.356144	0.148742
VC_A0645	-0.356144	0.420216
VC_1228	-0.356144	0.677781
VC_A1100	-0.356144	0.0809219
VC_2637	-0.356144	0.552842
VC_0271	-0.344828	0.420216
VC_0854	-0.344828	0.522879
VC_2240	-0.344828	0.267606
VC_2647	-0.344828	1.1549
VC_A0969	-0.344828	0.408935
VC_2277	-0.344828	0.958607
VC_1672	-0.333424	0.443697
VC_A0460	-0.333424	0.0705811
VC_0248	-0.333424	0.552842
VC_2618	-0.333424	0.443697
VC_0455	-0.333424	0.431798
VC_1343	-0.333424	0.05061
VC_A0819	-0.333424	0.161151
VC_0311	-0.333424	0.30103
VC_0157	-0.333424	0.468521
VC_0458	-0.333424	0.443697
VC_0134	-0.321928	0.443697
VC_A0639	-0.321928	0.173925
VC_0886	-0.321928	0.356547
VC_1317	-0.321928	0.21467
VC_1917	-0.321928	0.124939
VC_0038	-0.321928	0.60206
VC_0606	-0.321928	0.0409586
VC_0763	-0.321928	1
VC_A0933	-0.321928	0.283997
VC_A0820	-0.321928	0.187087
VC_A0777	-0.321928	0.283997
VC_A0519	-0.321928	0.853872
VC_2456	-0.321928	0.537602
VC_A0623	-0.31034	0.443697
VC_A0117	-0.31034	0.455932
VC_1161	-0.31034	0.420216
VC_1319	-0.31034	0.508638
VC_0235	-0.31034	0.244125
VC_A0016	-0.31034	0.337242
VC_2765	-0.31034	0.481486
VC_0249	-0.31034	0.39794
VC_A0994	-0.31034	0.275724
VC_A0184	-0.31034	0.481486
VC_1661	-0.31034	0.09691
VC_2763	-0.31034	0.431798
VC_1579	-0.31034	0.508638
VC_A0396	-0.31034	0.537602
VC_1061	-0.298658	0.0705811
VC_0274	-0.298658	0.568636
VC_1297	-0.298658	0.823909
VC_1318	-0.298658	0.443697
VC_0336	-0.298658	0.275724
VC_1373	-0.298658	0.366532
VC_A0758	-0.298658	0.0604807
VC_2511	-0.298658	0.142668
VC_A0984	-0.286881	0.0861861
VC_0412	-0.286881	0.431798
VC_A0397	-0.286881	0.337242
VC_1204	-0.286881	0
VC_0929	-0.286881	0.468521
VC_2646	-0.286881	0.376751
VC_A0480	-0.286881	0.142668
VC_2039	-0.286881	0.721246
VC_A0119	-0.286881	0.130768
VC_0411	-0.286881	0.327902
VC_1078	-0.286881	0.0809219
VC_0005	-0.286881	0.552842
VC_2743	-0.286881	0.337242
VC_2723	-0.286881	0.275724
VC_1801	-0.286881	0.0555173
VC_0730	-0.275007	0.236572
VC_1862	-0.275007	0.130768
VC_1296	-0.275007	0.443697
VC_A0830	-0.275007	0.337242
VC_1407	-0.275007	0.337242
VC_1944	-0.275007	0.136677
VC_2642	-0.275007	0.0757207
VC_2167	-0.275007	0.283997
VC_2744	-0.275007	0.420216
VC_2720	-0.275007	0.187087
VC_1709	-0.275007	0.619789
VC_2485	-0.275007	0.173925
VC_0470	-0.275007	0.356547
VC_2391	-0.275007	0.552842
VC_0302	-0.275007	0.283997
VC_2735	-0.275007	0.251812
VC_0478	-0.263034	0.337242
VC_1828	-0.263034	0.236572
VC_0676	-0.263034	0.283997
VC_0258	-0.263034	0.148742
VC_1391	-0.263034	0.337242
VC_2394	-0.263034	0.275724
VC_1398	-0.263034	0.0132283
VC_A0874	-0.263034	0.0177288
VC_A1070	-0.263034	0.21467
VC_2041	-0.263034	0.619789
VC_1067	-0.263034	0.568636
VC_A0637	-0.250962	0.221849
VC_0557	-0.250962	0.309804
VC_0438	-0.250962	0.275724
VC_1411	-0.250962	0.376751
VC_A0222	-0.250962	0.0132283
VC_1434	-0.250962	0.49485
VC_0251	-0.250962	0.142668
VC_0727	-0.250962	0.267606
VC_0665	-0.250962	0.522879
VC_2008	-0.250962	0.207608
VC_A0029	-0.238787	0.337242
VC_A0962	-0.238787	0.142668
VC_A0346	-0.238787	0.130768
VC_0171	-0.238787	0.187087
VC_2655	-0.238787	0.21467
VC_2565	-0.238787	0.05061
VC_0484	-0.238787	0.244125
VC_A0762	-0.238787	0.275724
VC_0647	-0.238787	0.21467
VC_1928	-0.238787	0
VC_0990	-0.238787	0.443697
VC_1929	-0.238787	0.107905
VC_2653	-0.238787	0.337242
VC_0250	-0.238787	0.207608
VC_1077	-0.238787	0.408935
VC_0413	-0.238787	0.136677
VC_A0620	-0.238787	0.180456
VC_2645	-0.238787	0.130768
VC_0255	-0.238787	0.142668
VC_1310	-0.238787	0.187087
VC_0878	-0.238787	0.136677
VC_A0520	-0.238787	0.244125
VC_A0822	-0.238787	0.142668
VC_A1097	-0.238787	0
VC_A0611	-0.238787	0
VC_A0030	-0.238787	0.236572
VC_0012	-0.238787	0.283997
VC_0173	-0.226509	0.173925
VC_A0325	-0.226509	0.0757207
VC_1627	-0.226509	0.244125
VC_0414	-0.226509	0.180456
VC_A0039	-0.226509	0.167491
VC_1410	-0.226509	0.337242
VC_0305	-0.226509	0.275724
VC_0170	-0.226509	0.267606
VC_0728	-0.226509	0.124939
VC_0236	-0.226509	0.173925
VC_0465	-0.226509	0.0757207
VC_A0763	-0.226509	0.259637
VC_A0798	-0.226509	0.107905
VC_2766	-0.226509	0.251812
VC_A0985	-0.226509	0.05061
VC_A0183	-0.226509	0.05061
VC_0861	-0.226509	0.0177288
VC_A0137	-0.226509	0.124939
VC_A0700	-0.226509	0.124939
VC_1191	-0.226509	0.148742
VC_0247	-0.226509	0.200659
VC_0788	-0.226509	0.0705811
VC_2166	-0.226509	0.200659
VC_0099	-0.226509	0.39794
VC_A0104	-0.226509	0.142668
VC_A0256	-0.226509	0.136677
VC_1341	-0.226509	0.408935
VC_A0357	-0.226509	0.0177288
VC_1812	-0.226509	0.00877392
VC_1525	-0.214125	0.05061
VC_0246	-0.214125	0.173925
VC_1517	-0.214125	0.0757207
VC_2387	-0.214125	0.244125
VC_2163	-0.214125	0.180456
VC_1576	-0.214125	0.09691
VC_A1108	-0.214125	0
VC_A0180	-0.214125	0.0861861
VC_2593	-0.214125	0.148742
VC_2003	-0.214125	0.154902
VC_0754	-0.214125	0.251812
VC_2724	-0.214125	0.0861861
VC_0460	-0.214125	0.187087
VC_1685	-0.214125	0.173925
VC_1520	-0.214125	0.275724
VC_0703	-0.214125	0.236572
VC_A0139	-0.214125	0.148742
VC_2386	-0.214125	0.318759
VC_1263	-0.214125	0.337242
VC_1409	-0.214125	0.275724
VC_0769	-0.214125	0.124939
VC_1320	-0.214125	0.318759
VC_0222	-0.214125	0.124939
VC_2564	-0.214125	0.283997
VC_1040	-0.214125	0.337242
VC_0592	-0.214125	0.173925
VC_A0801	-0.214125	0.187087
VC_1667	-0.214125	0.0604807
VC_A0992	-0.214125	0.05061
VC_A0483	-0.214125	0.130768
VC_1144	-0.214125	0.221849
VC_A1072	-0.214125	0.173925
VC_0556	-0.214125	0.124939
VC_1397	-0.214125	0.102373
VC_2606	-0.201634	0.142668
VC_2689	-0.201634	0.154902
VC_0006	-0.201634	0.275724
VC_1102	-0.201634	0.102373
VC_1179	-0.201634	0.124939
VC_A0521	-0.201634	0.187087
VC_2697	-0.201634	0.0861861
VC_A0888	-0.201634	0.136677
VC_1162	-0.201634	0.130768
VC_A0597	-0.201634	0.136677
VC_2727	-0.201634	0.142668
VC_2610	-0.201634	0.142668
VC_0614	-0.201634	0
VC_2447	-0.201634	0.236572
VC_2638	-0.201634	0.0604807
VC_2000	-0.201634	0.251812
VC_1270	-0.201634	0.318759
VC_A0197	-0.201634	0.136677
VC_2670	-0.201634	0.221849
VC_0368	-0.201634	0.200659
VC_1290	-0.201634	0.0315171
VC_2749	-0.201634	0.113509
VC_1178	-0.201634	0.19382
VC_1342	-0.201634	0.275724
VC_1505	-0.201634	0.180456
VC_A0248	-0.201634	0.154902
VC_2534	-0.201634	0.21467
VC_0340	-0.201634	0.187087
VC_2566	-0.201634	0
VC_A0084	-0.189034	0.119186
VC_2161	-0.189034	0.207608
VC_1223	-0.189034	0.0315171
VC_A0161	-0.189034	0.0177288
VC_0199	-0.189034	0.142668
VC_1415	-0.189034	0.102373
Vcr041	-0.189034	0.161151
VC_0289	-0.189034	0.167491
VC_1118	-0.189034	0.0222764
VC_2548	-0.189034	0.148742
VC_A0998	-0.189034	0.0457575
VC_A0204	-0.189034	0.180456
VC_1126	-0.189034	0.173925
VC_0348	-0.189034	0.124939
VC_0704	-0.189034	0.180456
VC_A0779	-0.189034	0.19382
VC_1575	-0.189034	0.124939
VC_2595	-0.189034	0.124939
VC_1510	-0.189034	0.00877392
VC_1358	-0.189034	0.207608
VC_1005	-0.189034	0.200659
VC_1890	-0.189034	0.180456
VC_0410	-0.189034	0.173925
VC_A0633	-0.189034	0.0457575
VC_2605	-0.189034	0.0457575
VC_A0190	-0.189034	0.136677
VC_2604	-0.189034	0.142668
VC_0802	-0.189034	0.0757207
VC_0366	-0.176323	0.173925
VC_1151	-0.176323	0.142668
VC_A0693	-0.176323	0.200659
VC_0425	-0.176323	0.119186
VC_0110	-0.176323	0
VC_0252	-0.176323	0.0604807
VC_1374	-0.176323	0.173925
VC_0696	-0.176323	0.142668
VC_1070	-0.176323	0.0757207
VC_0944	-0.176323	0.142668
VC_0312	-0.176323	0.148742
VC_A0966	-0.176323	0.0177288
VC_1555	-0.176323	0.136677
VC_1049	-0.176323	0.107905
VC_1647	-0.176323	0.0132283
VC_0112	-0.176323	0.161151
VC_A0274	-0.176323	0.124939
VC_A0636	-0.176323	0.0555173
VC_A0144	-0.176323	0.0315171
VC_A0094	-0.176323	0
VC_0639	-0.176323	0.124939
VC_2620	-0.176323	0.173925
VC_0245	-0.176323	0.124939
VC_0836	-0.176323	0.107905
VC_2725	-0.176323	0.0809219
VC_A0010	-0.176323	0.124939
VC_A0494	-0.176323	0
VC_0323	-0.176323	0.161151
VC_2129	-0.176323	0.0757207
VC_A1060	-0.176323	0.05061
VC_2695	-0.176323	0.136677
VC_A0459	-0.176323	0.0362122
VC_A0937	-0.176323	0.0457575
VC_1904	-0.176323	0.161151
VC_2678	-0.176323	0.124939
VC_2768	-0.176323	0.148742
VC_2718	-0.163499	0.091515
VC_0371	-0.163499	0.142668
VC_0766	-0.163499	0.113509
VC_0887	-0.163499	0.0809219
VC_2319	-0.163499	0.130768
VC_0429	-0.163499	0.136677
VC_A0034	-0.163499	0.05061
VC_A1053	-0.163499	0.0604807
VC_2446	-0.163499	0.113509
VC_2038	-0.163499	0.0555173
VC_2481	-0.163499	0.124939
VC_0440	-0.163499	0.0705811
VC_1855	-0.163499	0.161151
VC_1585	-0.163499	0.0861861
VC_A0451	-0.163499	0
VC_2728	-0.163499	0.0315171
VC_0361	-0.163499	0.0757207
VC_2613	-0.163499	0.0555173
VC_0629	-0.163499	0.142668
VC_A0416	-0.163499	0
VC_1295	-0.163499	0.0757207
VC_0767	-0.163499	0.130768
VC_2574	-0.163499	0.09691
VC_A0007	-0.163499	0.0457575
VC_0526	-0.163499	0.102373
VC_2060	-0.163499	0.124939
VC_A0638	-0.163499	0.0757207
VC_2466	-0.163499	0.124939
VC_A0061	-0.163499	0.142668
VC_A0722	-0.163499	0.0409586
VC_2569	-0.163499	0.0705811
VC_0066	-0.163499	0.0604807
VC_0817	-0.163499	0.0315171
VC_2594	-0.163499	0.0604807
MicX	-0.163499	0.124939
VC_0456	-0.163499	0.0705811
VC_1674	-0.163499	0.05061
VC_0396	-0.163499	0
VC_A0265	-0.163499	0.124939
Qrr2	-0.163499	0
VC_0283	-0.163499	0
VC_0616	-0.163499	0.0177288
VC_A0728	-0.163499	0.107905
VC_2596	-0.163499	0.09691
VC_0688	-0.163499	0.05061
VC_2021	-0.163499	0.136677
VC_A0098	-0.163499	0.130768
VC_0865	-0.163499	0.091515
VC_1016	-0.163499	0.136677
VC_1540	-0.163499	0.136677
VC_1436	-0.163499	0.05061
VC_2119	-0.163499	0.0705811
VC_2062	-0.163499	0.102373
VC_1931	-0.163499	0.0604807
VC_1029	-0.163499	0.0177288
VC_2573	-0.163499	0.0861861
VC_A0718	-0.163499	0.0809219
VC_A0198	-0.163499	0.124939
VC_A0710	-0.163499	0.0705811
VC_0347	-0.163499	0.130768
VC_1628	-0.163499	0.102373
RNaseP	-0.15056	0.107905
VC_0013	-0.15056	0.0705811
VC_1602	-0.15056	0.102373
VC_0664	-0.15056	0.05061
VC_2400	-0.15056	0.124939
VC_2454	-0.15056	0.0757207
VC_1037	-0.15056	0.091515
VC_0667	-0.15056	0.09691
VC_1496	-0.15056	0.124939
VC_A1038	-0.15056	0.0362122
VC_2116	-0.15056	0.0809219
VC_2181	-0.15056	0.0861861
VC_0821	-0.15056	0.0757207
VC_A1071	-0.15056	0.0705811
VC_2043	-0.15056	0.0655015
VC_0433	-0.15056	0.0457575
VC_2149	-0.15056	0
VC_0753	-0.15056	0.0861861
VC_0304	-0.15056	0.119186
VC_2532	-0.15056	0.102373
VC_0200	-0.15056	0.0177288
VC_0370	-0.15056	0.107905
VC_0853	-0.15056	0.102373
VC_0434	-0.15056	0.0705811
VC_0129	-0.15056	0.0555173
VC_1140	-0.15056	0.0757207
VC_1113	-0.15056	0.0132283
VC_A0961	-0.15056	0
VC_A1056	-0.15056	0.0132283
VC_1447	-0.15056	0.0457575
VC_2626	-0.15056	0.0861861
VC_1655	-0.15056	0.124939
VC_0319	-0.15056	0.0757207
VC_0752	-0.15056	0.0604807
VC_1494	-0.15056	0.113509
VC_2628	-0.15056	0.0809219
VC_0369	-0.15056	0.102373
VC_A0717	-0.15056	0.119186
VC_A0310	-0.15056	0.0604807
VC_0961	-0.15056	0.0705811
VC_0709	-0.15056	0.107905
VC_2142	-0.15056	0.102373
VC_A0627	-0.15056	0.05061
VC_1877	-0.15056	0.091515
VC_1482	-0.15056	0.05061
VC_A0447	-0.15056	0.0705811
VC_2572	-0.15056	0.0757207
VC_0884	-0.15056	0.0315171
VC_A0843	-0.15056	0.05061
VC_0346	-0.15056	0.09691
VC_0351	-0.15056	0.00877392
VC_0209	-0.15056	0.113509
VC_2001	-0.15056	0.0604807
VC_A0042	-0.15056	0.09691
VC_0367	-0.15056	0.091515
VC_1683	-0.15056	0.0457575
VC_A0640	-0.15056	0
VC_2592	-0.15056	0.05061
VC_2130	-0.15056	0.05061
VC_A0022	-0.15056	0.05061
VC_1673	-0.15056	0.0655015
VC_0959	-0.15056	0.113509
VC_0710	-0.15056	0.0861861
VC_A0379	-0.15056	0
VC_A0317	-0.15056	0.0315171
VC_2266	-0.15056	0.107905
VC_1978	-0.15056	0.0222764
VC_2063	-0.15056	0.0809219
VC_A0847	-0.15056	0.00436481
VC_0345	-0.15056	0.0604807
VC_0828	-0.15056	0.0555173
VC_1567	-0.15056	0.0457575
VC_0831	-0.137504	0.0457575
VC_2448	-0.137504	0.0604807
VC_A1023	-0.137504	0.0457575
VC_1797	-0.137504	0.0222764
VC_1584	-0.137504	0
VC_2175	-0.137504	0.0757207
VC_2030	-0.137504	0.0809219
VC_0103	-0.137504	0.0604807
VC_0888	-0.137504	0.0604807
VC_1912	-0.137504	0.102373
VC_1561	-0.137504	0.0604807
VC_0517	-0.137504	0.0757207
VC_2676	-0.137504	0.0757207
VC_1502	-0.137504	0.0604807
VC_0586	-0.137504	0.09691
VC_A0889	-0.137504	0.05061
VC_2717	-0.137504	0.0861861
VC_A0255	-0.137504	0
VC_2512	-0.137504	0.0809219
VC_0471	-0.137504	0.0222764
VC_2769	-0.137504	0.0757207
VC_1303	-0.137504	0.05061
VC_A0530	-0.137504	0.0132283
VC_1847	-0.137504	0.0457575
VC_A0313	-0.137504	0.05061
VC_2758	-0.137504	0.0457575
VC_2774	-0.137504	0.0705811
VC_1629	-0.137504	0.0809219
VC_2597	-0.137504	0.0705811
VC_A1032	-0.137504	0.05061
VC_1682	-0.137504	0.0457575
VC_0287	-0.137504	0
VC_1974	-0.137504	0.0457575
VC_0201	-0.137504	0.00877392
VC_0317	-0.137504	0.0177288
VC_1719	-0.137504	0.0409586
VC_2388	-0.137504	0.05061
VC_0742	-0.137504	0.0705811
VC_A0567	-0.137504	0.0809219
VC_0840	-0.137504	0.0757207
VC_1359	-0.137504	0.00877392
VC_2767	-0.137504	0.0604807
VC_2729	-0.137504	0.0457575
VC_0432	-0.137504	0.00877392
VC_2616	-0.137504	0
VC_1990	-0.137504	0.0757207
VC_0943	-0.137504	0.0604807
VC_A0721	-0.137504	0.0315171
VC_A1006	-0.137504	0.0177288
VC_1921	-0.137504	0.0757207
VC_1446	-0.137504	0.05061
VC_0191	-0.137504	0.0132283
VC_2046	-0.137504	0.0457575
VC_1823	-0.137504	0
VC_1074	-0.137504	0.0604807
VC_A0764	-0.137504	0.0315171
VC_1739	-0.137504	0.0757207
VC_A0769	-0.137504	0.0457575
VC_0803	-0.137504	0.0604807
VC_0025	-0.137504	0.0132283
VC_2196	-0.137504	0.0604807
VC_2185	-0.124328	0.0604807
VC_A0096	-0.124328	0
VC_0186	-0.124328	0.0604807
VC_0202	-0.124328	0.0315171
VC_0227	-0.124328	0.0757207
VC_2535	-0.124328	0.0604807
VC_2255	-0.124328	0.0604807
VC_2123	-0.124328	0.05061
VC_0746	-0.124328	0.0655015
VC_2698	-0.124328	0
VC_0659	-0.124328	0.0604807
VC_0645	-0.124328	0.0604807
VC_1989	-0.124328	0.0555173
VC_0407	-0.124328	0.0177288
VC_2082	-0.124328	0.05061
VC_1079	-0.124328	0.0604807
VC_0638	-0.124328	0.0604807
VC_0744	-0.124328	0.05061
VC_2607	-0.124328	0.0177288
VC_2459	-0.124328	0.0177288
VC_0391	-0.124328	0.05061
VC_1738	-0.124328	0.0604807
VC_0787	-0.124328	0
VC_A0836	-0.124328	0.0457575
VC_1392	-0.124328	0.0132283
VC_0334	-0.124328	0.0268721
VC_A0258	-0.124328	0.0132283
VC_A0551	-0.124328	0.0315171
VC_0681	-0.124328	0.0604807
VC_0374	-0.124328	0.0177288
VC_2731	-0.124328	0.05061
VC_A0192	-0.124328	0.0409586
VC_A0102	-0.124328	0.0604807
VC_A0729	-0.124328	0.0132283
VC_0426	-0.124328	0.0132283
VC_1664	-0.124328	0.0315171
VC_2661	-0.124328	0.05061
VC_0244	-0.124328	0.05061
CsrB	-0.124328	0.05061
VC_0139	-0.124328	0.0362122
VC_A0586	-0.124328	0.0132283
VC_0537	-0.124328	0.0132283
VC_A0845	-0.124328	0.0132283
VC_0524	-0.124328	0.0604807
VC_A0116	-0.124328	0.0132283
VC_1216	-0.124328	0.00436481
Vcr026	-0.124328	0.0457575
VC_A0578	-0.124328	0.05061
VC_0015	-0.124328	0.0457575
VC_2358	-0.124328	0.0177288
VC_1684	-0.124328	0.0132283
VC_1315	-0.124328	0
VC_1983	-0.124328	0.05061
VC_2132	-0.124328	0.0457575
VC_1981	-0.124328	0.0132283
VC_0832	-0.124328	0
VC_0393	-0.124328	0.05061
VC_A0572	-0.124328	0.0555173
VC_2547	-0.124328	0.05061
VC_1015	-0.111031	0.05061
VC_2682	-0.111031	0.0555173
VC_0983	-0.111031	0.05061
VC_0459	-0.111031	0.0132283
VC_A0741	-0.111031	0.0457575
VC_A0634	-0.111031	0.0177288
4.5s RNA	-0.111031	0
VC_0747	-0.111031	0.0132283
VC_1644	-0.111031	0
VC_1852	-0.111031	0.0222764
VC_2118	-0.111031	0.0457575
VC_0376	-0.111031	0
VC_1556	-0.111031	0.0132283
VC_2354	-0.111031	0
VC_1068	-0.111031	0
VC_A0125	-0.111031	0.0177288
VC_2770	-0.111031	0.0409586
VC_0822	-0.111031	0.05061
VC_1960	-0.111031	0.05061
VC_0138	-0.111031	0
VC_1824	-0.111031	0
VC_2608	-0.111031	0.05061
VrrA	-0.111031	0
VC_1913	-0.111031	0.0362122
VC_1382	-0.111031	0.0409586
VC_0636	-0.111031	0.05061
VC_2591	-0.111031	0.0132283
VC_1128	-0.111031	0.0457575
VC_1833	-0.111031	0.0457575
VC_A0799	-0.111031	0.0132283
VC_0523	-0.111031	0.0457575
VC_A0599	-0.111031	0
VC_1127	-0.111031	0.0132283
VC_2401	-0.111031	0.0457575
VC_2688	-0.111031	0.0132283
VC_A0247	-0.111031	0.0177288
VC_0324	-0.111031	0.0457575
VC_A0253	-0.111031	0.0177288
VC_0648	-0.111031	0.0409586
VC_A0254	-0.111031	0
VC_1848	-0.111031	0.0457575
VC_2146	-0.111031	0.0177288
VC_2083	-0.111031	0.0222764
VC_A0629	-0.111031	0
VC_1214	-0.111031	0.0177288
VC_A1019	-0.111031	0
VC_A0399	-0.111031	0.0132283
VC_A0132	-0.111031	0.0177288
VC_2669	-0.111031	0.00436481
VC_1267	-0.111031	0.00877392
VC_1245	-0.111031	0.0132283
VC_A0099	-0.111031	0.0315171
VC_2741	-0.111031	0.0315171
VC_2379	-0.111031	0.0362122
VC_2389	-0.111031	0.0132283
VC_1017	-0.111031	0.0315171
Vcr051	-0.111031	0.0132283
Vcr092	-0.111031	0
VC_0339	-0.111031	0.0268721
VC_2425	-0.111031	0
VC_2726	-0.111031	0
VC_1497	-0.111031	0.0457575
VC_2377	-0.111031	0.0132283
VC_0372	-0.111031	0.0177288
VC_0378	-0.111031	0.0457575
VC_1076	-0.111031	0
VC_A0960	-0.111031	0.00877392
VC_A0086	-0.111031	0.0132283
VC_1375	-0.111031	0.0409586
VC_0951	-0.111031	0.0315171
VC_A0805	-0.111031	0.0268721
VC_2198	-0.111031	0.0132283
VC_2320	-0.111031	0.0177288
VC_0322	-0.111031	0.0315171
VC_1198	-0.111031	0.0315171
VC_A0220	-0.111031	0.0132283
VC_0751	-0.111031	0.00877392
VC_2465	-0.111031	0.00877392
VC_0558	-0.111031	0.0222764
VC_0987	-0.111031	0.0177288
VC_A0963	-0.111031	0
VC_2285	-0.111031	0.0315171
VC_2019	-0.0976108	0.0222764
VC_0447	-0.0976108	0.0132283
VC_1271	-0.0976108	0
VC_1690	-0.0976108	0
VC_0185	-0.0976108	0
VC_1876	-0.0976108	0.0132283
VC_A0587	-0.0976108	0
VC_1962	-0.0976108	0.0315171
VC_1181	-0.0976108	0.0268721
VC_A1074	-0.0976108	0.00877392
VC_A0366	-0.0976108	0
VC_0750	-0.0976108	0.0132283
VC_1504	-0.0976108	0.0132283
rne 5'UTR	-0.0976108	0.0268721
VC_1864	-0.0976108	0
VC_2460	-0.0976108	0.0315171
VC_1723	-0.0976108	0
VC_2601	-0.0976108	0.0177288
VC_0341	-0.0976108	0.0268721
VC_0325	-0.0976108	0.0268721
VC_2754	-0.0976108	0
VC_0644	-0.0976108	0.0268721
VC_2074	-0.0976108	0.0177288
VC_0833	-0.0976108	0
VC_0309	-0.0976108	0.0132283
VC_0960	-0.0976108	0.0222764
VC_2359	-0.0976108	0.0132283
VC_1014	-0.0976108	0.0222764
VC_A0207	-0.0976108	0.0132283
VC_1834	-0.0976108	0.0177288
VC_1205	-0.0976108	0
VC_0903	-0.0976108	0.00877392
VC_0450	-0.0976108	0
VC_A0687	-0.0976108	0
VC_0281	-0.0976108	0
VC_0490	-0.0976108	0.0222764
VC_0527	-0.0976108	0.0132283
VC_2189	-0.0976108	0.00877392
VC_1131	-0.0976108	0.0177288
VC_2649	-0.0976108	0.0132283
VC_1800	-0.0976108	0
VC_2131	-0.0976108	0.00877392
VC_2042	-0.0976108	0
VC_2568	-0.0976108	0.0177288
VC_A0185	-0.0976108	0
VC_2730	-0.0976108	0.0132283
VC_2188	-0.0976108	0.0132283
VC_0814	-0.0976108	0
VC_1971	-0.0976108	0
VC_A0878	-0.0976108	0
VC_A0284	-0.0976108	0
VC_2450	-0.0976108	0
VC_1201	-0.0976108	0.0177288
VC_1614	-0.0976108	0
VC_2033	-0.0976108	0
Vcr107	-0.0976108	0
VC_1044	-0.0976108	0.0132283
VC_2022	-0.0976108	0
VC_1956	-0.0976108	0.0177288
VC_A0694	-0.0976108	0.0177288
VC_1633	-0.0976108	0.0132283
VC_2373	-0.0976108	0.00877392
VC_0079	-0.0976108	0.0132283
VC_0940	-0.0976108	0
VC_2232	-0.0976108	0.0132283
VC_1259	-0.0976108	0.00877392
VC_1570	-0.0976108	0
VC_1794	-0.0976108	0
VC_0014	-0.0976108	0.0132283
VC_0660	-0.0976108	0.0177288
VC_A0514	-0.0976108	0.0177288
VC_2384	-0.0976108	0
VC_0403	-0.0976108	0
VC_0958	-0.0976108	0.0132283
VC_1069	-0.0976108	0
VC_2461	-0.0976108	0.0132283
VC_A0446	-0.0976108	0
VC_1613	-0.0976108	0
VC_2064	-0.0976108	0.0177288
VC_0646	-0.0976108	0.0132283
VC_0982	-0.0976108	0
VC_1001	-0.0976108	0.0132283
VC_0421	-0.0976108	0.0132283
VC_0745	-0.0976108	0.0132283
VC_0650	-0.0976108	0.00877392
VC_0457	-0.0976108	0
Vcr076	-0.0976108	0.0132283
VC_2598	-0.0976108	0.0132283
VC_1988	-0.0840643	0
VC_2200	-0.0840643	0.00877392
VC_A0707	-0.0840643	0
VC_A0936	-0.0840643	0
VC_2514	-0.0840643	0.0132283
VC_0528	-0.0840643	0.0132283
VC_2028	-0.0840643	0.0132283
VC_1046	-0.0840643	0
VC_0131	-0.0840643	0
VC_1714	-0.0840643	0.00877392
VC_2716	-0.0840643	0
VC_2415	-0.0840643	0.00877392
VC_2590	-0.0840643	0
VC_1938	-0.0840643	0
VC_2180	-0.0840643	0.0132283
VC_0307	-0.0840643	0.0132283
VC_1651	-0.0840643	0
VC_1635	-0.0840643	0.0132283
VC_2191	-0.0840643	0.00877392
VC_2103	-0.0840643	0
VC_0525	-0.0840643	0.0132283
VC_1158	-0.0840643	0.00877392
VC_0684	-0.0840643	0.00877392
VC_A0120	-0.0840643	0
VC_2312	-0.0840643	0.0132283
VC_2072	-0.0840643	0
VC_A0920	-0.0840643	0
VC_A0308	-0.0840643	0.00436481
Vcr068	-0.0840643	0
Vcr021	-0.0840643	0
VC_2256	-0.0840643	0.0132283
VC_0002	-0.0840643	0.00877392
VC_1291	-0.0840643	0
VC_1247	-0.0840643	0.00877392
VC_1811	-0.0840643	0
VC_2519	-0.0840643	0.00877392
VC_1054	-0.0840643	0.0132283
VC_A0886	-0.0840643	0
VC_2244	-0.0840643	0.00877392
VC_2286	-0.0840643	0.0132283
VC_1234	-0.0840643	0
VC_0739	-0.0840643	0.00877392
VC_2520	-0.0840643	0.00877392
VC_0394	-0.0840643	0
VC_0743	-0.0840643	0
VC_2128	-0.0840643	0
VC_1554	-0.0840643	0.00877392
VC_2531	-0.0840643	0.00436481
VC_A0618	-0.0840643	0
VC_2759	-0.0840643	0
VC_A0524	-0.0840643	0
VC_2184	-0.0840643	0
VC_2739	-0.0840643	0
VC_1809	-0.0840643	0
VC_2467	-0.0840643	0
VC_2571	-0.0840643	0
VC_1875	-0.0840643	0
VC_0044	-0.0840643	0.00877392
VC_1031	-0.0840643	0
VC_A0877	-0.0840643	0
VC_2662	-0.0840643	0.00436481
VC_0801	-0.0840643	0
VC_2775	-0.0840643	0
VC_A1078	-0.0840643	0.00877392
VC_2283	-0.0840643	0
VC_0151	-0.0840643	0
VC_1390	-0.0840643	0
VC_1322	-0.0840643	0
VC_A0579	-0.0840643	0
VC_A0381	-0.0840643	0
VC_1799	-0.0840643	0
VC_1922	-0.0840643	0
VC_A0056	-0.0840643	0
VC_1149	-0.0840643	0
VC_1388	-0.0840643	0
VC_2390	-0.0840643	0
VC_1177	-0.0840643	0
VC_0602	-0.0840643	0.00436481
VC_A0455	-0.0840643	0
VC_2740	-0.0840643	0
VC_1973	-0.0840643	0
VC_2353	-0.0840643	0
VC_1764	-0.0840643	0
VC_2533	-0.0840643	0
VC_2278	-0.0840643	0
VC_0900	-0.0840643	0
VC_A0776	-0.0840643	0
VC_2406	-0.0840643	0
VC_1583	-0.0840643	0
VC_0431	-0.0840643	0
VC_2023	-0.0840643	0
VC_1045	-0.0840643	0
VC_1507	-0.0840643	0
VC_1275	-0.0840643	0
VC_0658	-0.0840643	0
VC_A0702	-0.0840643	0
VC_0379	-0.0840643	0
VC_A0431	-0.0840643	0
VC_2048	-0.0840643	0
VC_2385	-0.0840643	0
VC_1722	-0.0840643	0
Spot42	-0.0840643	0
VC_2262	-0.0703893	0
VC_A1040	-0.0703893	0
VC_1846	-0.0703893	0
VC_A0057	-0.0703893	0
VC_0436	-0.0703893	0
VC_1488	-0.0703893	0
VC_A0738	-0.0703893	0
VC_0293	-0.0703893	0
VC_1720	-0.0703893	0
VC_2694	-0.0703893	0
VC_0318	-0.0703893	0
VC_0820	-0.0703893	0
VC_2679	-0.0703893	0
VC_2757	-0.0703893	0
VC_2732	-0.0703893	0
VC_A0580	-0.0703893	0
VC_2469	-0.0703893	0
VC_0649	-0.0703893	0
VC_2265	-0.0703893	0
VC_0909	-0.0703893	0
VC_1347	-0.0703893	0
VC_A0435	-0.0703893	0
VC_1893	-0.0703893	0
VC_0354	-0.0703893	0
VC_2580	-0.0703893	0
VC_2254	-0.0703893	0
VC_0759	-0.0703893	0
VC_1704	-0.0703893	0
VC_2108	-0.0703893	0
VC_2355	-0.0703893	0
VC_0672	-0.0703893	0
VC_1042	-0.0703893	0
VC_1117	-0.0703893	0
VC_A0240	-0.0703893	0
VC_2570	-0.0703893	0
VC_A0824	-0.0703893	0
VC_0061	-0.0703893	0
VC_1100	-0.0703893	0
VC_2045	-0.0703893	0
VC_2024	-0.0703893	0
VC_2666	-0.0703893	0
VC_A0414	-0.0703893	0
VC_0223	-0.0703893	0
VC_A0593	-0.0703893	0
VC_1511	-0.0703893	0
VC_2370	-0.0703893	0
VC_2681	-0.0703893	0
VC_A0191	-0.0703893	0
VC_1028	-0.0703893	0
VC_1903	-0.0703893	0
VC_0041	-0.0703893	0
VC_2552	-0.0703893	0
VC_2322	-0.0703893	0
VC_2087	-0.0703893	0
VC_1942	-0.0703893	0
VC_0398	-0.0703893	0
VC_0691	-0.0703893	0
VC_0881	-0.0703893	0
VC_0570	-0.0703893	0
VC_0389	-0.0703893	0
VC_2197	-0.0703893	0
VC_A0929	-0.0703893	0
VC_0947	-0.0703893	0
VC_2199	-0.0703893	0
VC_0984	-0.0703893	0
VC_A0727	-0.0703893	0
VC_0973	-0.0703893	0
VC_1701	-0.0703893	0
VC_0534	-0.0703893	0
VC_0308	-0.0703893	0
VC_1923	-0.0703893	0
VC_0093	-0.0703893	0
VC_0405	-0.0703893	0
VC_1215	-0.0703893	0
VC_0768	-0.0703893	0
VC_0100	-0.0703893	0
Vcr034	-0.0703893	0
VC_0520	-0.0703893	0
VC_1143	-0.0703893	0
VC_0358	-0.0703893	0
VC_1491	-0.0703893	0
VC_A0314	-0.0703893	0
VC_A0803	-0.0703893	0
VC_2710	-0.0703893	0
VC_2464	-0.0703893	0
VC_A0526	-0.0703893	0
VC_2217	-0.0703893	0
VC_A0260	-0.0703893	0
VC_2427	-0.0703893	0
VC_0799	-0.0703893	0
VC_1857	-0.0703893	0
VC_1038	-0.0703893	0
VC_0476	-0.0703893	0
VC_1816	-0.0703893	0
VC_2002	-0.0703893	0
VC_0003	-0.0703893	0
VC_A0981	-0.0703893	0
VC_0203	-0.0703893	0
VC_A0257	-0.0703893	0
VC_0637	-0.0703893	0
VC_0547	-0.0703893	0
VC_A0546	-0.0703893	0
VC_1947	-0.0703893	0
VC_0397	-0.0703893	0
VC_2701	-0.0703893	0
VC_1106	-0.0703893	0
VC_A0073	-0.0703893	0
VC_0270	-0.0703893	0
VC_0560	-0.0703893	0
VC_1146	-0.0703893	0
VC_2609	-0.0565835	0
VC_A0239	-0.0565835	0
VC_0350	-0.0565835	0
VC_2712	-0.0565835	0
VC_0295	-0.0565835	0
VC_1354	-0.0565835	0
VC_0522	-0.0565835	0
VC_0941	-0.0565835	0
VC_1571	-0.0565835	0
VC_0762	-0.0565835	0
VC_0953	-0.0565835	0
VC_2178	-0.0565835	0
VC_1152	-0.0565835	0
VC_1132	-0.0565835	0
VC_A0539	-0.0565835	0
VC_2347	-0.0565835	0
VC_1073	-0.0565835	0
VC_2012	-0.0565835	0
VC_0835	-0.0565835	0
VC_0781	-0.0565835	0
VC_0268	-0.0565835	0
VC_1878	-0.0565835	0
VC_2746	-0.0565835	0
VC_A1015	-0.0565835	0
VC_0342	-0.0565835	0
VC_0683	-0.0565835	0
VC_1726	-0.0565835	0
VC_2140	-0.0565835	0
VC_2376	-0.0565835	0
VC_2708	-0.0565835	0
VC_1851	-0.0565835	0
VC_2141	-0.0565835	0
VC_1754	-0.0565835	0
VC_2625	-0.0565835	0
VC_1634	-0.0565835	0
VC_1261	-0.0565835	0
VC_0401	-0.0565835	0
VC_A0996	-0.0565835	0
VC_2121	-0.0565835	0
VC_2436	-0.0565835	0
VC_2686	-0.0565835	0
VC_0714	-0.0565835	0
VC_2760	-0.0565835	0
VC_0673	-0.0565835	0
VC_1737	-0.0565835	0
VC_1492	-0.0565835	0
VC_0594	-0.0565835	0
VC_0939	-0.0565835	0
VC_1314	-0.0565835	0
VC_A0475	-0.0565835	0
VC_A0681	-0.0565835	0
VC_2122	-0.0565835	0
VC_A0663	-0.0565835	0
VC_2651	-0.0565835	0
VC_2581	-0.0565835	0
VC_1995	-0.0565835	0
VC_A0289	-0.0565835	0
VC_2297	-0.0565835	0
VC_2222	-0.0565835	0
VC_A0558	-0.0565835	0
VC_1740	-0.0565835	0
VC_1565	-0.0565835	0
VC_2734	-0.0565835	0
VC_2579	-0.0565835	0
VC_A0263	-0.0565835	0
VC_2683	-0.0565835	0
VC_0381	-0.0565835	0
VC_1751	-0.0565835	0
VC_1766	-0.0565835	0
VC_A1113	-0.0565835	0
VC_1560	-0.0565835	0
VC_1935	-0.0565835	0
VC_1008	-0.0565835	0
VC_0390	-0.0565835	0
VC_1278	-0.0565835	0
VC_A1001	-0.0565835	0
VC_1309	-0.0565835	0
VC_2599	-0.0565835	0
VC_0948	-0.0565835	0
VC_2207	-0.0565835	0
VC_1002	-0.0565835	0
VC_A0941	-0.0565835	0
VC_2342	-0.0565835	0
VC_1936	-0.0565835	0
VC_1670	-0.0565835	0
VC_A1033	-0.0565835	0
VC_1154	-0.0565835	0
VC_A0686	-0.0565835	0
VC_0640	-0.0565835	0
VC_2318	-0.0565835	0
VC_A0835	-0.0565835	0
VC_1265	-0.0565835	0
VC_0187	-0.0565835	0
VC_1147	-0.0565835	0
VC_A0496	-0.0565835	0
VC_2216	-0.0565835	0
VC_1386	-0.0565835	0
VC_1284	-0.0565835	0
VC_1671	-0.0565835	0
VC_0128	-0.0565835	0
VC_1910	-0.0565835	0
VC_1212	-0.0565835	0
VC_2684	-0.0565835	0
VC_1549	-0.0565835	0
VC_0083	-0.0565835	0
VC_0724	-0.0565835	0
VC_A0708	-0.0565835	0
VC_1568	-0.0565835	0
VC_1732	-0.0565835	0
VC_0415	-0.0565835	0
VC_0809	-0.0565835	0
VC_A0751	-0.0565835	0
VC_2482	-0.0565835	0
VC_A0059	-0.0565835	0
VC_2475	-0.0565835	0
VC_2193	-0.0565835	0
VC_0377	-0.0565835	0
VC_A1083	-0.0565835	0
VC_0544	-0.0565835	0
VC_2654	-0.0565835	0
VC_1850	-0.0565835	0
VC_2673	-0.0565835	0
VC_0087	-0.0565835	0
VC_1884	-0.0565835	0
VC_2194	-0.0565835	0
VC_1911	-0.0565835	0
VC_2583	-0.0565835	0
VC_A0584	-0.0565835	0
VC_0452	-0.0565835	0
VC_0866	-0.0565835	0
VC_A0565	-0.0426443	0
VC_0543	-0.0426443	0
VC_0161	-0.0426443	0
VC_A0806	-0.0426443	0
VC_A0901	-0.0426443	0
VC_2405	-0.0426443	0
VC_2206	-0.0426443	0
VC_A0991	-0.0426443	0
VC_0406	-0.0426443	0
VC_A0644	-0.0426443	0
VC_0593	-0.0426443	0
VC_2455	-0.0426443	0
VC_1257	-0.0426443	0
VC_2615	-0.0426443	0
VC_A0082	-0.0426443	0
VC_1531	-0.0426443	0
VC_1963	-0.0426443	0
VC_1663	-0.0426443	0
VC_A0768	-0.0426443	0
VC_2332	-0.0426443	0
VC_2113	-0.0426443	0
VC_2165	-0.0426443	0
VC_2577	-0.0426443	0
VC_2179	-0.0426443	0
VC_2195	-0.0426443	0
VC_A0035	-0.0426443	0
VC_0698	-0.0426443	0
VC_2713	-0.0426443	0
VC_1735	-0.0426443	0
VC_0949	-0.0426443	0
VC_0359	-0.0426443	0
VC_1486	-0.0426443	0
VC_1164	-0.0426443	0
Vcr046	-0.0426443	0
VC_1984	-0.0426443	0
VC_0349	-0.0426443	0
VC_A0425	-0.0426443	0
VC_0443	-0.0426443	0
VC_2345	-0.0426443	0
VC_2546	-0.0426443	0
VC_0997	-0.0426443	0
VC_0127	-0.0426443	0
VC_2711	-0.0426443	0
VC_0950	-0.0426443	0
VC_0243	-0.0426443	0
VC_1033	-0.0426443	0
thi riboswitch	-0.0426443	0
VC_A0286	-0.0426443	0
VC_0748	-0.0426443	0
VC_A0885	-0.0426443	0
VC_1856	-0.0426443	0
VC_1165	-0.0426443	0
VC_0333	-0.0426443	0
VC_2422	-0.0426443	0
VC_0898	-0.0426443	0
VC_1863	-0.0426443	0
VC_0749	-0.0426443	0
VC_0032	-0.0426443	0
VC_0404	-0.0426443	0
VC_2589	-0.0426443	0
VC_2268	-0.0426443	0
VC_2233	-0.0426443	0
VC_1274	-0.0426443	0
VC_1858	-0.0426443	0
VC_0239	-0.0426443	0
VC_2177	-0.0426443	0
VC_2671	-0.0426443	0
VC_0357	-0.0426443	0
VC_A0238	-0.0426443	0
VC_0689	-0.0426443	0
VC_A0608	-0.0426443	0
VC_0269	-0.0426443	0
VC_0084	-0.0426443	0
VC_2182	-0.0426443	0
VC_0979	-0.0426443	0
VC_0859	-0.0426443	0
VC_1171	-0.0426443	0
VC_0266	-0.0426443	0
VC_0568	-0.0426443	0
VC_A0735	-0.0426443	0
VC_0760	-0.0426443	0
VC_0422	-0.0426443	0
VC_0908	-0.0426443	0
VC_0837	-0.0426443	0
VC_2250	-0.0426443	0
VC_2061	-0.0426443	0
VC_0678	-0.0426443	0
VC_2287	-0.0426443	0
VC_A0522	-0.0426443	0
VC_1349	-0.0426443	0
VC_2144	-0.0426443	0
VC_0409	-0.0426443	0
VC_1821	-0.0426443	0
VC_0472	-0.0426443	0
VC_1448	-0.0426443	0
VC_1050	-0.0426443	0
VC_0092	-0.0426443	0
VC_A0290	-0.0426443	0
VC_0095	-0.0426443	0
VC_0483	-0.0426443	0
VC_A0715	-0.0426443	0
VC_0400	-0.0426443	0
VC_0219	-0.0426443	0
VC_2192	-0.0426443	0
VC_1006	-0.0426443	0
VC_0545	-0.0426443	0
VC_1959	-0.0426443	0
VC_A0808	-0.0426443	0
VC_2236	-0.0426443	0
VC_1293	-0.0426443	0
VC_1817	-0.0426443	0
VC_0904	-0.0426443	0
VC_1011	-0.0426443	0
VC_2582	-0.0426443	0
VC_2133	-0.0426443	0
VC_0362	-0.0426443	0
VC_A0535	-0.0426443	0
VC_0045	-0.0426443	0
VC_1035	-0.0426443	0
VC_1098	-0.0426443	0
VC_2152	-0.0426443	0
VC_1363	-0.0426443	0
VC_2252	-0.0426443	0
VC_A0867	-0.0426443	0
Vcr097	-0.0426443	0
VC_2536	-0.0426443	0
VC_2120	-0.0426443	0
VC_0344	-0.0426443	0
VC_0725	-0.0426443	0
VC_1000	-0.0426443	0
VC_2750	-0.0426443	0
VC_2231	-0.0426443	0
VC_1795	-0.0426443	0
VC_A0189	-0.0285692	0
VC_0303	-0.0285692	0
VC_0240	-0.0285692	0
VC_0630	-0.0285692	0
VC_2096	-0.0285692	0
VC_0264	-0.0285692	0
VC_0445	-0.0285692	0
VC_1452	-0.0285692	0
VC_2341	-0.0285692	0
VC_1837	-0.0285692	0
VC_A0828	-0.0285692	0
VC_2499	-0.0285692	0
VC_1266	-0.0285692	0
VC_0356	-0.0285692	0
VC_A0513	-0.0285692	0
VC_1250	-0.0285692	0
VC_1653	-0.0285692	0
VC_0070	-0.0285692	0
VC_1495	-0.0285692	0
VC_A1024	-0.0285692	0
VC_0085	-0.0285692	0
VC_A0350	-0.0285692	0
VC_2588	-0.0285692	0
VC_2135	-0.0285692	0
VC_0565	-0.0285692	0
VC_2402	-0.0285692	0
Thr leader	-0.0285692	0
Vcr072	-0.0285692	0
VC_A0083	-0.0285692	0
VC_0848	-0.0285692	0
VC_2075	-0.0285692	0
VC_1680	-0.0285692	0
VC_1413	-0.0285692	0
VC_1717	-0.0285692	0
VC_1378	-0.0285692	0
VC_A1098	-0.0285692	0
VC_1987	-0.0285692	0
VC_2463	-0.0285692	0
VC_1190	-0.0285692	0
VC_A0339	-0.0285692	0
VC_0439	-0.0285692	0
VC_1311	-0.0285692	0
VC_0435	-0.0285692	0
VC_0218	-0.0285692	0
VC_1222	-0.0285692	0
VC_0901	-0.0285692	0
VC_1730	-0.0285692	0
VC_0088	-0.0285692	0
VC_0561	-0.0285692	0
VC_0829	-0.0285692	0
VC_0823	-0.0285692	0
VC_0196	-0.0285692	0
VC_A0169	-0.0285692	0
VC_1873	-0.0285692	0
VC_0210	-0.0285692	0
VC_0682	-0.0285692	0
VC_2095	-0.0285692	0
VC_0275	-0.0285692	0
VC_2622	-0.0285692	0
VC_A0458	-0.0285692	0
VC_0571	-0.0285692	0
VC_2476	-0.0285692	0
VC_0152	-0.0285692	0
VC_1819	-0.0285692	0
VC_A0821	-0.0285692	0
VC_1013	-0.0285692	0
VC_0580	-0.0285692	0
VC_2554	-0.0285692	0
VC_2187	-0.0285692	0
VC_1370	-0.0285692	0
VC_0437	-0.0285692	0
VC_2015	-0.0285692	0
VC_2474	-0.0285692	0
VC_1637	-0.0285692	0
VC_1194	-0.0285692	0
VC_2162	-0.0285692	0
VC_2587	-0.0285692	0
VC_1630	-0.0285692	0
VC_2722	-0.0285692	0
VC_A0027	-0.0285692	0
VC_1107	-0.0285692	0
VC_A1018	-0.0285692	0
VC_A0982	-0.0285692	0
VC_1485	-0.0285692	0
VC_2706	-0.0285692	0
VC_1574	-0.0285692	0
VC_2668	-0.0285692	0
VC_0086	-0.0285692	0
VC_0123	-0.0285692	0
VC_2703	-0.0285692	0
VC_1765	-0.0285692	0
VC_A0898	-0.0285692	0
VC_2253	-0.0285692	0
VC_1619	-0.0285692	0
CsrC	-0.0285692	0
VC_1427	-0.0285692	0
VC_1170	-0.0285692	0
VC_A0740	-0.0285692	0
VC_A0309	-0.0285692	0
VC_0806	-0.0285692	0
VC_2293	-0.0285692	0
VC_2771	-0.0285692	0
VC_A0834	-0.0285692	0
VC_0065	-0.0285692	0
VC_0007	-0.0285692	0
VC_A0033	-0.0285692	0
VC_1957	-0.0285692	0
VC_A1047	-0.0285692	0
VC_2421	-0.0285692	0
VC_1428	-0.0285692	0
VC_0601	-0.0285692	0
VC_2444	-0.0285692	0
VC_1180	-0.0285692	0
VC_A1101	-0.0285692	0
VC_2295	-0.0285692	0
VC_0882	-0.0285692	0
VC_0999	-0.0285692	0
VC_1859	-0.0285692	0
VC_0532	-0.0285692	0
VC_0482	-0.0285692	0
VC_1071	-0.0285692	0
VC_1501	-0.0285692	0
VC_1665	-0.0285692	0
VC_0444	-0.0285692	0
VC_0643	-0.0285692	0
VC_0148	-0.0285692	0
VC_A0790	-0.0285692	0
VC_1453	-0.0285692	0
VC_A0807	-0.0285692	0
VC_0423	-0.0285692	0
VC_0042	-0.0285692	0
VC_1652	-0.0285692	0
VC_2057	-0.0285692	0
VC_0153	-0.0285692	0
VC_0552	-0.0285692	0
VC_2636	-0.0285692	0
VC_0876	-0.0285692	0
VC_1940	-0.0285692	0
VC_2396	-0.0285692	0
VC_2374	-0.0285692	0
VC_2214	-0.0285692	0
VC_2190	-0.0285692	0
VC_1312	-0.0285692	0
VC_1806	-0.0285692	0
VC_2517	-0.0143553	0
VC_0718	-0.0143553	0
VC_A0493	-0.0143553	0
VC_0954	-0.0143553	0
VC_2248	-0.0143553	0
VC_0864	-0.0143553	0
VC_A0172	-0.0143553	0
VC_A1111	-0.0143553	0
VC_0192	-0.0143553	0
VC_0662	-0.0143553	0
VC_2290	-0.0143553	0
VC_0963	-0.0143553	0
VC_0063	-0.0143553	0
VC_1715	-0.0143553	0
VC_0108	-0.0143553	0
VC_1748	-0.0143553	0
VC_1426	-0.0143553	0
VC_1141	-0.0143553	0
VC_A0478	-0.0143553	0
Vcr071	-0.0143553	0
VC_0685	-0.0143553	0
VC_1219	-0.0143553	0
VC_A0712	-0.0143553	0
VC_A1005	-0.0143553	0
VC_2136	-0.0143553	0
VC_2310	-0.0143553	0
VC_0105	-0.0143553	0
VC_1026	-0.0143553	0
VC_1167	-0.0143553	0
VC_2506	-0.0143553	0
VC_0137	-0.0143553	0
VC_A0038	-0.0143553	0
VC_1500	-0.0143553	0
VC_0441	-0.0143553	0
VC_2147	-0.0143553	0
VC_A0538	-0.0143553	0
VC_1498	-0.0143553	0
VC_0402	-0.0143553	0
VC_2223	-0.0143553	0
VC_A0568	-0.0143553	0
VC_A0931	-0.0143553	0
VC_0158	-0.0143553	0
VC_0631	-0.0143553	0
VC_1793	-0.0143553	0
VC_1083	-0.0143553	0
VC_0875	-0.0143553	0
VC_2242	-0.0143553	0
VC_0075	-0.0143553	0
VC_0399	-0.0143553	0
VC_A0853	-0.0143553	0
VC_A0170	-0.0143553	0
VC_2426	-0.0143553	0
VC_0962	-0.0143553	0
VC_0563	-0.0143553	0
VC_A1004	-0.0143553	0
VC_2124	-0.0143553	0
VC_2721	-0.0143553	0
VC_A0103	-0.0143553	0
VC_1566	-0.0143553	0
VC_0453	-0.0143553	0
VC_A0560	-0.0143553	0
VC_A0945	-0.0143553	0
VC_0741	-0.0143553	0
VC_A1082	-0.0143553	0
VC_2260	-0.0143553	0
VC_2056	-0.0143553	0
VC_0040	-0.0143553	0
VC_1430	-0.0143553	0
VC_0360	-0.0143553	0
VC_A0225	-0.0143553	0
VC_1997	-0.0143553	0
VC_1024	-0.0143553	0
VC_2452	-0.0143553	0
VC_2516	-0.0143553	0
VC_0328	-0.0143553	0
VC_A1058	-0.0143553	0
VC_A0167	-0.0143553	0
VC_A0013	-0.0143553	0
VC_1838	-0.0143553	0
VC_1760	-0.0143553	0
VC_0058	-0.0143553	0
VC_2068	-0.0143553	0
VC_0530	-0.0143553	0
VC_2291	-0.0143553	0
VC_0705	-0.0143553	0
VC_1746	-0.0143553	0
VC_0548	-0.0143553	0
VC_A0175	-0.0143553	0
VC_0635	-0.0143553	0
VC_2098	-0.0143553	0
VC_0004	-0.0143553	0
VC_1941	-0.0143553	0
VC_1601	-0.0143553	0
VC_A0616	-0.0143553	0
VC_A0528	-0.0143553	0
VC_0419	-0.0143553	0
VC_A0725	-0.0143553	0
VC_0610	-0.0143553	0
VC_0626	-0.0143553	0
VC_2107	-0.0143553	0
Vcr052	-0.0143553	0
VC_A1065	-0.0143553	0
VC_A0195	-0.0143553	0
VC_2403	-0.0143553	0
VC_0228	-0.0143553	0
VC_0149	-0.0143553	0
VC_2555	-0.0143553	0
VC_0019	-0.0143553	0
VC_2578	-0.0143553	0
VC_1557	-0.0143553	0
VC_1681	-0.0143553	0
VC_2635	-0.0143553	0
VC_1199	-0.0143553	0
VC_1845	-0.0143553	0
VC_2505	-0.0143553	0
VC_2282	-0.0143553	0
VC_0533	-0.0143553	0
VC_2542	-0.0143553	0
VC_2294	-0.0143553	0
VC_1979	-0.0143553	0
VC_A0041	-0.0143553	0
VC_A1025	-0.0143553	0
VC_A1084	-0.0143553	0
VC_2515	-0.0143553	0
VC_1431	-0.0143553	0
VC_1429	-0.0143553	0
VC_A0474	-0.0143553	0
VC_A1087	-0.0143553	0
VC_0259	-0.0143553	0
VC_1761	-0.0143553	0
VC_0278	-0.0143553	0
VC_2627	-0.0143553	0
VC_0329	-0.0143553	0
VC_1757	-0.0143553	0
VC_1405	-0.0143553	0
VC_A0794	-0.0143553	0
VC_0852	-0.0143553	0
VC_A0837	-0.0143553	0
VC_A0505	-0.0143553	0
VC_2551	-0.0143553	0
VC_2346	-0.0143553	0
VC_2271	-0.0143553	0
VC_0135	-0.0143553	0
VC_A0485	-0.0143553	0
VC_0355	-0.0143553	0
VC_2584	-0.0143553	0
VC_2451	-0.0143553	0
VC_0190	-0.0143553	0
VC_1060	-0.0143553	0
VC_0408	-0.0143553	0
VC_A0199	-0.0143553	0
VC_2407	-0.0143553	0
VC_2154	-0.0143553	0
VC_2067	-0.0143553	0
VC_2134	-0.0143553	0
VC_0416	-0.0143553	0
VC_2756	-0.0143553	0
VC_0591	-0.0143553	0
VC_0353	-0.0143553	0
VC_2289	-0.0143553	0
VC_0113	-0.0143553	0
VC_0671	0	0
VC_2106	0	0
VC_1063	0	0
VC_2213	0	0
VC_A0780	0	0
VC_2032	0	0
VC_A0211	0	0
VC_0519	0	0
VC_0976	0	0
VC_2303	0	0
MtlS	0	0
VC_A0736	0	0
VC_2111	0	0
VC_0213	0	0
VC_2308	0	0
VC_1711	0	0
VC_2335	0	0
VC_A0182	0	0
VC_2112	0	0
VC_2500	0	0
VC_0078	0	0
VC_0969	0	0
VC_2274	0	0
VC_1939	0	0
VC_A1048	0	0
VC_1906	0	0
VC_2020	0	0
VC_1895	0	0
VC_1563	0	0
VC_1445	0	0
VC_1313	0	0
VC_0633	0	0
VC_2414	0	0
VC_A0171	0	0
VC_0321	0	0
VC_1091	0	0
VC_A0956	0	0
VC_2168	0	0
VC_2153	0	0
VC_2624	0	0
VC_0603	0	0
VC_A0201	0	0
VC_2641	0	0
VC_1184	0	0
VC_1755	0	0
VC_1325	0	0
VC_0335	0	0
VC_0120	0	0
VC_1802	0	0
VC_0420	0	0
VC_1036	0	0
VC_A0667	0	0
VC_A0617	0	0
VC_1361	0	0
VC_1041	0	0
VC_2183	0	0
TmRNA	0	0
VC_A0900	0	0
VC_1435	0	0
VC_A0890	0	0
VC_0890	0	0
VC_2462	0	0
VC_0562	0	0
VC_1384	0	0
VC_1713	0	0
VC_0147	0	0
VC_A0271	0	0
VC_0839	0	0
VC_1377	0	0
VC_A0897	0	0
VC_0043	0	0
VC_2245	0	0
VC_1686	0	0
VC_A1026	0	0
VC_0564	0	0
VC_1835	0	0
VC_A0026	0	0
VC_2336	0	0
VC_2692	0	0
VC_1975	0	0
VC_A0896	0	0
VC_1741	0	0
VC_1767	0	0
VC_2302	0	0
VC_2619	0	0
VC_1756	0	0
VC_0862	0	0
VC_1593	0	0
VC_2528	0	0
VC_1487	0	0
VC_1887	0	0
VC_A0529	0	0
VC_2585	0	0
VC_A0893	0	0
VC_2408	0	0
VC_2398	0	0
VC_2027	0	0
VC_A1081	0	0
VC_0695	0	0
VC_A0470	0	0
VC_2251	0	0
VC_0761	0	0
VC_2503	0	0
VC_2409	0	0
VC_A0979	0	0
VC_1189	0	0
VC_1860	0	0
VC_2267	0	0
VC_2270	0	0
VC_A0813	0	0
VC_1831	0	0
VC_0952	0	0
VC_2380	0	0
VC_1503	0	0
VC_A0582	0	0
VC_2419	0	0
VC_1985	0	0
VC_0212	0	0
VC_0675	0	0
VC_1213	0	0
VC_1346	0	0
VC_1053	0	0
CsrD	0	0
VC_0708	0	0
VC_0758	0	0
VC_2576	0	0
VC_2690	0	0
VC_A0179	0	0
VC_1603	0	0
VC_2309	0	0
Vcr103	0	0
VC_0296	0	0
VC_A0566	0	0
VC_A0922	0	0
VC_1909	0	0
VC_A0213	0	0
VC_1961	0	0
VC_2441	0	0
VC_1114	0	0
VC_2404	0	0
VC_1840	0	0
VC_1716	0	0
VC_0894	0	0
VC_2036	0	0
VC_0146	0	0
VC_A0789	0	0
VC_0392	0	0
VC_2549	0	0
VC_0843	0	0
VC_1636	0	0
VC_1232	0	0
VC_0956	0	0
VC_2445	0	0
VC_A0860	0.0143553	0
VC_A0068	0.0143553	0
VC_0757	0.0143553	0
VC_A1020	0.0143553	0
VC_1340	0.0143553	0
VC_A0168	0.0143553	0
VC_0331	0.0143553	0
VC_1861	0.0143553	0
VC_2630	0.0143553	0
VC_A0829	0.0143553	0
VC_A0105	0.0143553	0
VC_A0703	0.0143553	0
VC_1675	0.0143553	0
VC_0531	0.0143553	0
VC_1064	0.0143553	0
VC_2696	0.0143553	0
VC_1721	0.0143553	0
VC_2311	0.0143553	0
VC_2748	0.0143553	0
VC_1662	0.0143553	0
VC_2525	0.0143553	0
VC_A0614	0.0143553	0
VC_0298	0.0143553	0
VC_1679	0.0143553	0
VC_1706	0.0143553	0
VC_1867	0.0143553	0
VC_2629	0.0143553	0
VC_1521	0.0143553	0
VC_2261	0.0143553	0
VC_0582	0.0143553	0
VC_2176	0.0143553	0
VC_1611	0.0143553	0
VC_1810	0.0143553	0
VC_0090	0.0143553	0
VC_A0498	0.0143553	0
VC_A0020	0.0143553	0
VC_0597	0.0143553	0
VC_2458	0.0143553	0
VC_2381	0.0143553	0
VC_1321	0.0143553	0
VC_A0532	0.0143553	0
VC_1896	0.0143553	0
VC_1406	0.0143553	0
VC_1769	0.0143553	0
VC_A0160	0.0143553	0
VC_1725	0.0143553	0
VC_1803	0.0143553	0
VC_A0964	0.0143553	0
VC_1463	0.0143553	0
VC_1527	0.0143553	0
VC_0132	0.0143553	0
VC_2031	0.0143553	0
VC_2586	0.0143553	0
VC_2693	0.0143553	0
VC_A0662	0.0143553	0
VC_0073	0.0143553	0
VC_A0705	0.0143553	0
VC_0604	0.0143553	0
VC_A0058	0.0143553	0
VC_2523	0.0143553	0
VC_0237	0.0143553	0
VC_2457	0.0143553	0
VC_1145	0.0143553	0
VC_0069	0.0143553	0
VC_0417	0.0143553	0
VC_1454	0.0143553	0
VC_2416	0.0143553	0
VC_A1112	0.0143553	0
VC_A0930	0.0143553	0
VC_2522	0.0143553	0
VC_2567	0.0143553	0
VC_A1039	0.0143553	0
VC_A0432	0.0143553	0
VC_A0838	0.0143553	0
VC_0039	0.0143553	0
VC_1900	0.0143553	0
VC_1763	0.0143553	0
VC_A0778	0.0143553	0
Vcr065	0.0143553	0
VC_2478	0.0143553	0
VC_0889	0.0143553	0
VC_0428	0.0143553	0
VC_A0899	0.0143553	0
VC_A0765	0.0143553	0
VC_1880	0.0143553	0
VC_2339	0.0143553	0
VC_0891	0.0143553	0
VC_1101	0.0143553	0
VC_A0601	0.0143553	0
VC_1839	0.0143553	0
VC_0126	0.0143553	0
VC_A0939	0.0143553	0
VC_2234	0.0143553	0
VC_A0811	0.0143553	0
VC_1658	0.0143553	0
VC_A0268	0.0143553	0
VC_A0036	0.0143553	0
VC_1258	0.0143553	0
VC_A0924	0.0143553	0
VC_0111	0.0143553	0
VC_A1079	0.0143553	0
VC_A0719	0.0143553	0
VC_2257	0.0143553	0
VC_A0723	0.0143553	0
VC_0942	0.0143553	0
VC_A0818	0.0143553	0
VC_1444	0.0143553	0
VC_A0975	0.0143553	0
VC_0215	0.0143553	0
VC_1616	0.0143553	0
Vcr078	0.0143553	0
VC_2483	0.0143553	0
VC_0116	0.0143553	0
VC_2247	0.0143553	0
VC_2099	0.0143553	0
VC_1533	0.0143553	0
VC_2292	0.0143553	0
VC_0021	0.0143553	0
VC_A0445	0.0143553	0
VC_A1077	0.0143553	0
VC_A0097	0.0143553	0
VC_0418	0.0143553	0
VC_1268	0.0143553	0
VC_1096	0.0143553	0
VC_A0527	0.0143553	0
VC_2527	0.0143553	0
VC_A0134	0.0143553	0
VC_A0008	0.0143553	0
VC_A0018	0.0143553	0
VC_A0802	0.0143553	0
VC_A0632	0.0143553	0
VC_2288	0.0143553	0
VC_0680	0.0143553	0
VC_2258	0.0143553	0
VC_0049	0.0143553	0
VC_A0958	0.0143553	0
VC_A0533	0.0143553	0
VC_2397	0.0143553	0
VC_0125	0.0143553	0
VC_A0080	0.0143553	0
VC_2301	0.0143553	0
VC_0583	0.0143553	0
VC_1894	0.0285692	0
VC_1058	0.0285692	0
VC_A0024	0.0285692	0
VC_0628	0.0285692	0
VC_0726	0.0285692	0
VC_1355	0.0285692	0
VC_2044	0.0285692	0
VC_0770	0.0285692	0
VC_2066	0.0285692	0
VC_1902	0.0285692	0
VC_1183	0.0285692	0
VC_2164	0.0285692	0
VC_0464	0.0285692	0
VC_A0545	0.0285692	0
VC_A0287	0.0285692	0
VC_0559	0.0285692	0
VC_A0135	0.0285692	0
VC_1509	0.0285692	0
VC_A0825	0.0285692	0
VC_1159	0.0285692	0
VC_0838	0.0285692	0
VC_A0550	0.0285692	0
VC_A1002	0.0285692	0
[truncated: 1,445 more rows]

## Sheet: Fig. 3a
Source Data, Fig. 3a
			Replicate 1	Replicate 2	Replicate 3	Replicate 4
	vpsU	pCtr	1.05448	0.996945	0.960481	0.988098
		pVadR	0.716197	0.689319	0.662203	0.692348
	rbmA	pCtr	1.02487	1.05562	0.969195	0.950317
		pVadR	0.224377	0.228709	0.199681	0.201194
	rbmD	pCtr	1.15995	0.999768	0.913666	0.926615
		pVadR	0.209058	0.135107	0.0344132	0.0726379
	vpsL	pCtr	1.04917	0.986486	0.987604	0.976744
		pVadR	0.386153	0.405869	0.401361	0.386697
	crvA	pCtr	1.10261	0.901555	1.07437	0.921465
		pVadR	0.478316	0.300097	0.260928	0.230722
	vca0864	pCtr	0.99674	1.14424	0.975884	0.883137
		pVadR	0.0673502	0.106885	0.021026	0.265174
	irpA	pCtr	0.977906	1.0263	0.969834	1.02596
		pVadR	0.303504	0.243149	0.268332	0.277478
	vc2352	pCtr	1.05887	1.02131	0.956723	0.963102
		pVadR	0.456797	0.444784	0.459653	0.454824
	vca0075	pCtr	1.04738	0.964953	1.02214	0.965531
		pVadR	0.60969	0.560469	0.537117	0.547659

## Sheet: Fig. 3f-i
Source Data, Fig. 3f-i
				Replicate 1	Replicate 2	Replicate 3	Replicate 4	Replicate 5	Replicate 6
	crvA	pCtr	crvA	1.04644	1.01538	0.978719	0.997043	0.97136	0.991061
		pVadR		0.272348	0.276092	0.257062	0.265205	0.258184	0.279628
		pVadR_M1		0.568351	0.699607	0.732684	0.70584	0.719713	0.701573
		pCtr	crvA_M1*	1.01363	0.967445	1.01862	0.97211	1.02692	1.00127
		pVadR		0.778428	0.78144	0.684496	0.77899	0.800821	0.807695
		pVadR_M1		0.220765	0.223156	0.201891	0.196532	0.214155	0.225105
				Replicate 1	Replicate 2	Replicate 3	Replicate 4	Replicate 5	Replicate 6
	rbmA	pCtr	rbmA	1.0553	0.947888	0.951165	1.00905	0.988287	1.04831
		pVadR		0.380818	0.343297	0.329159	0.293361	0.307628	0.319904
		pVadR_M1		0.986473	1.00226	0.913305	0.992482	1.01196	0.994037
		pCtr	rbmA_M1*	1.00209	0.97305	0.972238	0.998447	1.0389	1.01528
		pVadR		0.874815	0.86727	0.985049	0.866096	0.894148	0.89806
		pVadR_M1		0.418551	0.408023	0.446998	0.447588	0.417635	0.428497
				Replicate 1	Replicate 2	Replicate 3	Replicate 4	Replicate 5	Replicate 6
	vpsU	pCtr	vpsU	1.01937	0.99581	0.997984	0.979587	0.971685	1.03557
		pVadR		0.695851	0.669798	0.674449	0.827707	0.692305	0.706041
		pVadR_M2		0.924217	0.923703	0.889108	0.918318	0.92037	0.927413
		pCtr	vpsU_M2*	1.03063	0.968187	0.951772	0.998567	0.970641	1.0802
		pVadR		0.892907	0.879945	0.900507	0.909221	0.917706	0.939417
		pVadR_M2		0.731553	0.736736	0.775906	0.814751	0.766795	0.783522
				Replicate 1	Replicate 2	Replicate 3	Replicate 4	Replicate 5	Replicate 6
	vpsL	pCtr	vpsL	0.876468	0.990657	0.986188	0.983278	1.10527	1.05814
		pVadR		0.418385	0.376859	0.382768	0.367637	0.358232	0.355503
		pVadR_M3		0.903304	0.907373	1.02917	1.00246	1.00241	1.04829
		pCtr	vpsL_M3*	0.959357	0.953352	0.980851	0.935339	0.993582	1.17752
		pVadR		1.21648	1.19655	1.24135	1.22079	1.17574	1.2862
		pVadR_M3		0.317561	0.284424	0.303275	0.304166	0.301454	0.328562

## Sheet: Fig. 4a
Source Data, Fig. 4a
		Replicate 1	Replicate 2	Replicate 3
	WT pCtr	0.91756	1.19549	0.886951
	∆vadR pCtr	1.29237	1.46931	1.50792
	∆vadR pVadR	0.496996	0.778102	0.426443

## Sheet: Fig. 4c
Source Data, Fig. 4c
WT crvA-3XFLAG pCtr	∆vadR crvA-3XFLAG pCtr	∆vadR crvA-3XFLAG pVadR
2.09851	0.841036	0.205992
1.79302	1.34466	0.766299
0.997192	1.39913	0.255337
0.0122216	0.225296	0.377653
0.286513	1.17629	0.127554
1.0147	2.32064	0.926789
0.0489708	2.23403	0.752847
1.22288	0.315457	0.21759
1.6965	0.849137	1.92326
1.02826	2.31208	2.12404
0.16893	0.646385	0.834202
0.824707	0.835171	0.247996
2.21151	2.23391	0.395125
1.35499	2.40425	1.89351
1.00691	1.47945	0.355997
0.370055	1.3376	0.0915437
1.7171	2.26814	0.906993
2.40867	1.17467	0.256958
0.798124	1.97655	1.06694
0.138517	2.55122	1.44212
1.70807	1.46873	0.513955
0.1303	2.62269	0.303654
1.98371	0.868833	0.352392
1.25315	1.35593	0.301436
0.959604	0.64557	0.982958
1.2861	2.71725	1.49439
0.243246	1.67317	0.928056
0.129188	0.778085	1.15627
0.0396163	2.11961	1.99024
2.38293	0.809047	0.328495
1.56217	0.42412	0.353837
0.61471	0.551608	0.666968
1.34015	0.954267	0.0346827
1.71175	0.260833	0.443006
0.757649	1.90348	0.000105574
0.000114987	0.858223	0.0407893
0.46907	1.78717	0.231933
2.60477	0.667281	1.20483
1.47557	0.676669	0.543436
1.0435	1.21497	0.42943
0.534503	0.31062	0.188578
0.695714	1.38969	0.165771
1.15174	1.12664	0.852778
1.07841	1.41758	0.020594
0.841474	2.23822	0.43037
0.787439	0.725419	1.87571
1.52942	0.450948	0.284296
1.38777	0.000217209	0.21536
2.02539	0.9767	0.701461
1.32622	1.2192	0.554224
1.33245	2.32032	1.0983
1.32294	2.72822	1.8079
0.397664	2.26092	2.35345e-05
0.919983	1.49964	0.959703
1.86607	1.4583	0.156011
1.48017	1.67801	2.2168
0.738189	0.963358	1.34993
0.193659	1.403	1.2074
1.2691	0.465972	0.448471
1.57221	0.642803	0.855245
0.238405	1.86479	0.333884
0.83831	1.17856	2.90132
0.376842	2.02186	0.618984
0.212826	0.96176	0.0375891
2.10977	2.23653	0.342504
1.42608	0.210946	1.05744
0.359847	1.8763	0.205179
0.701839	0.944608	0.932754
0.259453	1.05965	0.832671
1.76844	1.35807	2.73401
1.19292	1.67285	0.181621
0.066403	2.04121	0.997673
2.73577	1.43709	0.474305
0.587914	1.99947	0.149404
1.37873	0.104853	0.361756
0.367603	1.63628	1.10426
1.43817	1.91249	0.000379317
0.774928	1.81998	0.988101
1.33358	1.38929	0.320308
0.0699626	0.91834	1.08526
0.0125968	1.10716	0.386518
1.41677	1.32834	0.946486
0.122365	1.73789	1.72841
0.974168	0.861919	0.11671
1.15796	0.95838	0.37042
1.9825	0.283253	0.313558
0.684182	0.168141	0.333436
1.66693	1.1037	0.339731
0.842461	1.57988	0.54334
0.163893	0.643577	0.250158
1.90082	0.980644	0.0396971
0.516117	2.17966	0.412493
1.10093	2.60931	0.000145076
1.20557	0.582966	0.559273
0.0772094	1.40456	0.655349
0.340517	1.48393	0.0295516
0.235478	2.15031	0.389594
2.02394	1.73055	6.22716e-05
0.82851	0.408613	1.19003
0.735244	1.39872	0.918274
0.902915	1.79845	1.263
0.116179	2.23851	1.59507
1.40435	1.06952	0.251776
0.519389	1.75176	1.61988
1.58008	1.88491	0.518397
0.611694	1.51932	0.908171
1.11641	0.795964	2.30455
2.23191	0.604285	0.54364
1.67616	0.107019	0.701989
0.341194	0.812209	1.94421
0.428992	2.14434	0.685602
0.919664	1.15837	0.448518
0.555559	0.589775	2.71786
1.6646	1.84235	1.24128
1.38774	1.29275	0.251267
1.57132	1.59404	1.30561
0.659114	0.865118	0.310945
0.283704	0.42444	0.581909
0.373853	1.10131	0.998266
0.381565	1.77858	0.00811789
0.101782	1.03327	0.0783663
0.611371	1.79501	1.61134
0.334163	0.549012	0.800106
0.731712	0.639282	0.211192
0.978258	1.44642	0.262056
0.196548	2.54697	0.558161
2.30876	1.37656	0.208055
1.33367	2.10158	0.124377
0.879987	1.10775	0.708646
0.1929	0.311861	0.397194
1.00609	0.570269	0.0330864
0.00789512	0.868183	0.474036
1.46795	1.50584	0.63603
0.554574	1.83364	0.112603
2.07116	0.696381	0.669071
0.553686	1.42888	0.685106
1.35947	2.59599	0.442887
2.42072	0.970637	2.33448e-05
0.892826	0.910178	0.230286
1.20701	0.919899	0.6286
1.64804	1.75223	0.898233
0.824465	1.55656	0.0613463
0.0827432	0.107678	0.380279
0.142126	0.610363	1.63403
1.29201	0.638563	1.27459
0.389505	1.97668	1.16681
2.51605	0.722224	0.424286
0.306724	1.88077	0.663601
1.70312	0.655014	0.738235
1.98271	0.548983	2.08718
1.11962	0.973696	0.321244
1.03651	1.64609	0.637003
2.07782	2.3711	0.0656405
0.920868	0.593307	0.337361
0.323509	1.09749	0.353345
1.72171	0.595764	0.640996
1.35243	1.6424	0.413056
0.204971	0.930711	0.153611
1.58564	1.72696	0.225774
1.46363	2.40921	0.884215
2.92684	0.786725	0.703242
1.14693	0.589659	0.321707
1.0215	0.844088	0.124173
1.68247	0.802334	0.662706
0.224096	1.20527	1.11577
0.690584	2.073	0.315239
0.581829	0.391357	1.33169
0.596598	3.33946	0.876397
0.584359	1.87902	1.93149
0.453097	1.05616	0.405847
2.47627	1.62836	0.864663
0.698779	1.52975	0.332166
0.849061	2.13219	0.470773
0.994658	2.06525	0.000118605
2.44606	2.40074	0.105234
1.17952	2.87663e-05	1.90355
0.580573	2.43223	0.444823
0.125578	0.810106	0.516764
1.02641	0.954675	0.445238
0.639955	1.80177	2.02335e-05
1.25712	2.29877	0.365302
1.0719	0.923735	0.108838
1.24257	1.66761	0.0781373
1.32106	0.827624	0.147298
0.114576	2.65599	1.13458
0.0529966	1.90919	0.883638
0.55011	1.22958	0.831916
1.08384	0.191469	0.199872
1.37183	0.407205	0.722056
0.770318	2.90975	1.36076
0.00312262	1.54821	0.00174815
1.54002	2.37932	1.33415
0.378462	1.16094	0.290563
0.333182	1.06768	0.915329
0.823644	1.9896	0.667389
2.66255	2.48749	0.819522
0.761062	1.4559	0.910712
1.47073	1.31034	0.271882
0.605054	1.92204	2.26175
0.628961	0.190243	0.384053
1.44553	0.747701	0.564407
0.918278	0.906482	1.31999
2.38438e-05	0.27904	0.226583
1.22728	1.20023	0.0782867
0.667406	1.19914	0.812411
0.521626	1.46998	0.14462
0.334042	1.64513	0.0102508
1.30742	1.80096	0.497255
1.63164	1.70334	0.156704
0.733266	1.83259	0.130609
0.0157183	2.50613	0.63004
0.973156	0.0172197	0.0190842
1.2348	0.452461	0.0151847
1.66677	1.11807	0.259218
0.0769167	1.13384	0.935712
1.27606	0.0748295	0.733568
2.67383	0.448243	0.750244
1.07879	1.48795	0.433591
0.876188	1.43129	1.22965
0.102074	0.025957	0.4877
0.301607	0.120822	0.778963
1.31735	1.67637	0.075679
1.20164	1.42688	1.48434
0.726522	0.23841	0.425468
1.70356	0.904315	0.103987
1.17022	0.831504	0.907751
1.24081	0.67974	0.0650845
0.220577	1.28434	0.213343
2.49931e-05	0.0597868	0.187419
1.15039	0.587889	0.0637777
1.30248	3.27352	0.580413
0.790168	0.00473791	0.683841
1.68208	0.807691	3.86953e-05
0.342739	1.96488	0.62322
0.52927	1.71554	0.617688
0.281879	0.626404	2.17781
1.56297	1.96992	0.00518951
0.00951557	1.90184	0.491848
0.000287688	0.419004	1.95637
0.0379486	0.476934	0.0231187
0.796422	1.80867	0.0944668
1.732	2.55181	0.698679
1.37591	1.19936	0.503915
3.11889	1.62602	0.9425
1.74309	0.869637	1.90514
1.69847	0.217926	0.122416
0.485246	1.45781	0.359853
0.887862	1.42058	0.739734
1.0813	0.9118	0.29763
1.89906	0.37196	1.14812
1.16581	1.34449	0.590777
0.103332	1.95424	0.882564
1.23786	2.13164	1.31846
0.982361	1.8428
1.19006	1.0293
	1.48878

## Sheet: Fig. 5a
Source Data, Fig. 5a

## Sheet: Fig. 5b
Source Data, Fig. 5b
	Replicate 1	Replicate 2	Replicate 3	Replicate 4
V. cholerae WT mock	1.04906	1.02321	0.964226	0.963506
V. cholerae WT +PenG	18.1698	27.0152	28.663	27.2166
V. cholerae ∆vxrABCDE mock	1.10775	0.96266	0.983664	0.94593
V. cholerae ∆vxrABCDE +PenG	0.747236	0.656223	0.685853	0.845973

[truncated: 19 more sheets: Fig. 5c, Fig. S1b, Fig. S1c, Fig. S1d, Fig. S1f, Fig. S1h, Fig. S2a, Fig. S2b, Fig. S3a, Fig. S3b, Fig. S4a, Fig. S4b, Fig. S5a, Fig. S5b, Fig. S5c, Fig. S5d, Fig. S6a WT, Fig. S6a pVadR, Fig. S6b]
